# Supplementary material for: Integrated bioinformatics analysis of As, Au, Cd, Pb and Cu heavy metal responsive marker genes through Arabidopsis thaliana GEO datasets
Source: PeerJ. 2019 Mar 18;7:e6495. doi: 10.7717/peerj.6495 (PMC6428040; doi:10.7717/peerj.6495)
Supplement: Table S1 — The detailed information for 11 GEO datasets was shown, including Sample GEO accession, Sample platform id, Genotype, Tissue, Age, Treatment, Time, Ecotype, Extracted molecule and Data Processing. [file peerj-07-6495-s001.xlsx]

## Sheet: Table S1
Table S1 Information for samples in the included datasets. (GEO datasets)
Dataset	Sample GEO accession	Sample platform id	Genotype	Tissue	Age	Treatment	Time	Ecotype	Extracted molecule	DataProcessing
GSE13114	GSM328603	GPL1788	Wild type	seedlings	8-day-old	control	24 hours	Col-0	total RNA	Spot intensities were quantified using GenePix Pro 6.0 microarray-analysis software (Axon Molecular Devices, Sunnyvale CA).
GSE13114	GSM328604	GPL1788	Wild type	seedlings	8-day-old	control	24 hours	Col-0	total RNA	Spot intensities were quantified using GenePix Pro 6.0 microarray-analysis software (Axon Molecular Devices, Sunnyvale CA).
GSE13114	GSM328605	GPL1788	Wild type	seedlings	8-day-old	control	24 hours	Col-0	total RNA	Spot intensities were quantified using GenePix Pro 6.0 microarray-analysis software (Axon Molecular Devices, Sunnyvale CA).
GSE13114	GSM328606	GPL1788	Wild type	seedlings	8-day-old	10 µM Cu	24 hours	Col-0	total RNA	Spot intensities were quantified using GenePix Pro 6.0 microarray-analysis software (Axon Molecular Devices, Sunnyvale CA).
GSE13114	GSM328607	GPL1788	Wild type	seedlings	8-day-old	10 µM Cu	24 hours	Col-0	total RNA	Spot intensities were quantified using GenePix Pro 6.0 microarray-analysis software (Axon Molecular Devices, Sunnyvale CA).
GSE13114	GSM328608	GPL1788	Wild type	seedlings	8-day-old	10 µM Cu	24 hours	Col-0	total RNA	Spot intensities were quantified using GenePix Pro 6.0 microarray-analysis software (Axon Molecular Devices, Sunnyvale CA).
GSE13114	GSM328609	GPL1775	Wild type	seedlings	8-day-old	control	24 hours	Col-0	total RNA	Spot intensities were quantified using GenePix Pro 6.0 microarray-analysis software (Axon Molecular Devices, Sunnyvale CA).
GSE13114	GSM328610	GPL1775	Wild type	seedlings	8-day-old	control	24 hours	Col-0	total RNA	Spot intensities were quantified using GenePix Pro 6.0 microarray-analysis software (Axon Molecular Devices, Sunnyvale CA).
GSE13114	GSM328611	GPL1775	Wild type	seedlings	8-day-old	control	24 hours	Col-0	total RNA	Spot intensities were quantified using GenePix Pro 6.0 microarray-analysis software (Axon Molecular Devices, Sunnyvale CA).
GSE13114	GSM328612	GPL1775	Wild type	seedlings	8-day-old	10 µM Cu	24 hours	Col-0	total RNA	Spot intensities were quantified using GenePix Pro 6.0 microarray-analysis software (Axon Molecular Devices, Sunnyvale CA).
GSE13114	GSM328613	GPL1775	Wild type	seedlings	8-day-old	10 µM Cu	24 hours	Col-0	total RNA	Spot intensities were quantified using GenePix Pro 6.0 microarray-analysis software (Axon Molecular Devices, Sunnyvale CA).
GSE13114	GSM328614	GPL1775	Wild type	seedlings	8-day-old	10 µM Cu	24 hours	Col-0	total RNA	Spot intensities were quantified using GenePix Pro 6.0 microarray-analysis software (Axon Molecular Devices, Sunnyvale CA).
GSE19245	GSM476827	GPL198	Wild Type	Root	2-week-old	Untreated	18 hours	Col-0	total RNA	GeneChip intensities were background-corrected, normalized and sumarized by RMA method, using the 鈥淎ffy鈥? package from Bioconductor.
GSE19245	GSM476828	GPL198	Wild Type	Root	2-week-old	Untreated	18 hours	Col-0	total RNA	GeneChip intensities were background-corrected, normalized and sumarized by RMA method, using the 鈥淎ffy鈥? package from Bioconductor.
GSE19245	GSM476829	GPL198	Wild Type	Root	2-week-old	Untreated	18 hours	Col-0	total RNA	GeneChip intensities were background-corrected, normalized and sumarized by RMA method, using the 鈥淎ffy鈥? package from Bioconductor.
GSE19245	GSM476830	GPL198	Wild Type	Shoot	2-week-old	Untreated	24 hours	Col-0	total RNA	GeneChip intensities were background-corrected, normalized and sumarized by RMA method, using the 鈥淎ffy鈥? package from Bioconductor.
GSE19245	GSM476831	GPL198	Wild Type	Shoot	2-week-old	Untreated	24 hours	Col-0	total RNA	GeneChip intensities were background-corrected, normalized and sumarized by RMA method, using the 鈥淎ffy鈥? package from Bioconductor.
GSE19245	GSM476832	GPL198	Wild Type	Shoot	2-week-old	Untreated	24 hours	Col-0	total RNA	GeneChip intensities were background-corrected, normalized and sumarized by RMA method, using the 鈥淎ffy鈥? package from Bioconductor.
GSE19245	GSM476833	GPL198	oas-a1.1 mutant	Root	2-week-old	Untreated	18 hours	Col-0	total RNA	GeneChip intensities were background-corrected, normalized and sumarized by RMA method, using the 鈥淎ffy鈥? package from Bioconductor.
GSE19245	GSM476834	GPL198	oas-a1.1 mutant	Root	2-week-old	Untreated	18 hours	Col-0	total RNA	GeneChip intensities were background-corrected, normalized and sumarized by RMA method, using the 鈥淎ffy鈥? package from Bioconductor.
GSE19245	GSM476835	GPL198	oas-a1.1 mutant	Root	2-week-old	Untreated	18 hours	Col-0	total RNA	GeneChip intensities were background-corrected, normalized and sumarized by RMA method, using the 鈥淎ffy鈥? package from Bioconductor.
GSE19245	GSM476836	GPL198	oas-a1.1 mutant	Shoot	2-week-old	Untreated	24 hours	Col-0	total RNA	GeneChip intensities were background-corrected, normalized and sumarized by RMA method, using the 鈥淎ffy鈥? package from Bioconductor.
GSE19245	GSM476837	GPL198	oas-a1.1 mutant	Shoot	2-week-old	Untreated	24 hours	Col-0	total RNA	GeneChip intensities were background-corrected, normalized and sumarized by RMA method, using the 鈥淎ffy鈥? package from Bioconductor.
GSE19245	GSM476838	GPL198	oas-a1.1 mutant	Shoot	2-week-old	Untreated	24 hours	Col-0	total RNA	GeneChip intensities were background-corrected, normalized and sumarized by RMA method, using the 鈥淎ffy鈥? package from Bioconductor.
GSE19245	GSM476839	GPL198	Wild Type	Root	2-week-old	50 mM Cd	18 hours	Col-0	total RNA	GeneChip intensities were background-corrected, normalized and sumarized by RMA method, using the 鈥淎ffy鈥? package from Bioconductor.
GSE19245	GSM476840	GPL198	Wild Type	Root	2-week-old	50 mM Cd	18 hours	Col-0	total RNA	GeneChip intensities were background-corrected, normalized and sumarized by RMA method, using the 鈥淎ffy鈥? package from Bioconductor.
GSE19245	GSM476841	GPL198	Wild Type	Root	2-week-old	50 mM Cd	18 hours	Col-0	total RNA	GeneChip intensities were background-corrected, normalized and sumarized by RMA method, using the 鈥淎ffy鈥? package from Bioconductor.
GSE19245	GSM476842	GPL198	Wild Type	Shoot	2-week-old	50 mM Cd	24 hours	Col-0	total RNA	GeneChip intensities were background-corrected, normalized and sumarized by RMA method, using the 鈥淎ffy鈥? package from Bioconductor.
GSE19245	GSM476843	GPL198	Wild Type	Shoot	2-week-old	50 mM Cd	24 hours	Col-0	total RNA	GeneChip intensities were background-corrected, normalized and sumarized by RMA method, using the 鈥淎ffy鈥? package from Bioconductor.
GSE19245	GSM476844	GPL198	Wild Type	Shoot	2-week-old	50 mM Cd	24 hours	Col-0	total RNA	GeneChip intensities were background-corrected, normalized and sumarized by RMA method, using the 鈥淎ffy鈥? package from Bioconductor.
GSE19245	GSM476845	GPL198	oas-a1.1 mutant	Root	2-week-old	50 mM Cd	18 hours	Col-0	total RNA	GeneChip intensities were background-corrected, normalized and sumarized by RMA method, using the 鈥淎ffy鈥? package from Bioconductor.
GSE19245	GSM476846	GPL198	oas-a1.1 mutant	Root	2-week-old	50 mM Cd	18 hours	Col-0	total RNA	GeneChip intensities were background-corrected, normalized and sumarized by RMA method, using the 鈥淎ffy鈥? package from Bioconductor.
GSE19245	GSM476847	GPL198	oas-a1.1 mutant	Root	2-week-old	50 mM Cd	18 hours	Col-0	total RNA	GeneChip intensities were background-corrected, normalized and sumarized by RMA method, using the 鈥淎ffy鈥? package from Bioconductor.
GSE19245	GSM476848	GPL198	oas-a1.1 mutant	Shoot	2-week-old	50 mM Cd	24 hours	Col-0	total RNA	GeneChip intensities were background-corrected, normalized and sumarized by RMA method, using the 鈥淎ffy鈥? package from Bioconductor.
GSE19245	GSM476849	GPL198	oas-a1.1 mutant	Shoot	2-week-old	50 mM Cd	24 hours	Col-0	total RNA	GeneChip intensities were background-corrected, normalized and sumarized by RMA method, using the 鈥淎ffy鈥? package from Bioconductor.
GSE19245	GSM476850	GPL198	oas-a1.1 mutant	Shoot	2-week-old	50 mM Cd	24 hours	Col-0	total RNA	GeneChip intensities were background-corrected, normalized and sumarized by RMA method, using the 鈥淎ffy鈥? package from Bioconductor.
GSE22114	GSM549993	GPL198	Wild type	Roots	4 weeks (adult)	control	6 hours	Col-0	total RNA	The data were analyzed with Microarray Suite version 5.0 (MAS 5.0) using Affymetrix default analysis settings and global scaling as normalization method. The trimmed mean target intensity of each array was arbitrarily set to 100.
GSE22114	GSM549994	GPL198	Wild type	Roots	4 weeks (adult)	200 µM Cd	6 hours	Col-0	total RNA	The data were analyzed with Microarray Suite version 5.0 (MAS 5.0) using Affymetrix default analysis settings and global scaling as normalization method. The trimmed mean target intensity of each array was arbitrarily set to 100.
GSE22114	GSM549995	GPL198	Wild type	Roots	4 weeks (adult)	control	6 hours	Col-0	total RNA	The data were analyzed with Microarray Suite version 5.0 (MAS 5.0) using Affymetrix default analysis settings and global scaling as normalization method. The trimmed mean target intensity of each array was arbitrarily set to 100.
GSE22114	GSM549996	GPL198	Wild type	Roots	4 weeks (adult)	200 µM Cd	6 hours	Col-0	total RNA	The data were analyzed with Microarray Suite version 5.0 (MAS 5.0) using Affymetrix default analysis settings and global scaling as normalization method. The trimmed mean target intensity of each array was arbitrarily set to 100.
GSE22114	GSM549997	GPL198	Wild type	Roots	4 weeks (adult)	control	6 hours	Col-0	total RNA	The data were analyzed with Microarray Suite version 5.0 (MAS 5.0) using Affymetrix default analysis settings and global scaling as normalization method. The trimmed mean target intensity of each array was arbitrarily set to 100.
GSE22114	GSM549998	GPL198	Wild type	Roots	4 weeks (adult)	200 µM Cd	6 hours	Col-0	total RNA	The data were analyzed with Microarray Suite version 5.0 (MAS 5.0) using Affymetrix default analysis settings and global scaling as normalization method. The trimmed mean target intensity of each array was arbitrarily set to 100.
GSE31977	GSM791904	GPL198	Wild type	Roots	4-day-old	0 uM As	0 hours	Col-0	total RNA	The data were analyzed with Microarray Suite version 5.0 (MAS 5.0) using Affymetrix default analysis settings and global scaling as normalization method. The trimmed mean target intensity of each array was arbitrarily set to 100.
GSE31977	GSM791905	GPL198	Wild type	Roots	4-day-old	0 uM As	0 hours	Col-0	total RNA	The data were analyzed with Microarray Suite version 5.0 (MAS 5.0) using Affymetrix default analysis settings and global scaling as normalization method. The trimmed mean target intensity of each array was arbitrarily set to 100.
GSE31977	GSM791906	GPL198	Wild type	Roots	4-day-old	0 uM As	0 hours	Col-0	total RNA	The data were analyzed with Microarray Suite version 5.0 (MAS 5.0) using Affymetrix default analysis settings and global scaling as normalization method. The trimmed mean target intensity of each array was arbitrarily set to 100.
GSE31977	GSM791907	GPL198	Wild type	Roots	4-day-old	100 uM As	1.5 hours	Col-0	total RNA	The data were analyzed with Microarray Suite version 5.0 (MAS 5.0) using Affymetrix default analysis settings and global scaling as normalization method. The trimmed mean target intensity of each array was arbitrarily set to 100.
GSE31977	GSM791908	GPL198	Wild type	Roots	4-day-old	100 uM As	1.5 hours	Col-0	total RNA	The data were analyzed with Microarray Suite version 5.0 (MAS 5.0) using Affymetrix default analysis settings and global scaling as normalization method. The trimmed mean target intensity of each array was arbitrarily set to 100.
GSE31977	GSM791909	GPL198	Wild type	Roots	4-day-old	100 uM As	1.5 hours	Col-0	total RNA	The data were analyzed with Microarray Suite version 5.0 (MAS 5.0) using Affymetrix default analysis settings and global scaling as normalization method. The trimmed mean target intensity of each array was arbitrarily set to 100.
GSE31977	GSM791910	GPL198	Wild type	Roots	4-day-old	200 uM As	3 hours	Col-0	total RNA	The data were analyzed with Microarray Suite version 5.0 (MAS 5.0) using Affymetrix default analysis settings and global scaling as normalization method. The trimmed mean target intensity of each array was arbitrarily set to 100.
GSE31977	GSM791911	GPL198	Wild type	Roots	4-day-old	200 uM As	3 hours	Col-0	total RNA	The data were analyzed with Microarray Suite version 5.0 (MAS 5.0) using Affymetrix default analysis settings and global scaling as normalization method. The trimmed mean target intensity of each array was arbitrarily set to 100.
GSE31977	GSM791912	GPL198	Wild type	Roots	4-day-old	200 uM As	3 hours	Col-0	total RNA	The data were analyzed with Microarray Suite version 5.0 (MAS 5.0) using Affymetrix default analysis settings and global scaling as normalization method. The trimmed mean target intensity of each array was arbitrarily set to 100.
GSE31977	GSM791913	GPL198	Wild type	Roots	4-day-old	0 uM As	0 hours	Ws-2	total RNA	The data were analyzed with Microarray Suite version 5.0 (MAS 5.0) using Affymetrix default analysis settings and global scaling as normalization method. The trimmed mean target intensity of each array was arbitrarily set to 100.
GSE31977	GSM791914	GPL198	Wild type	Roots	4-day-old	0 uM As	0 hours	Ws-2	total RNA	The data were analyzed with Microarray Suite version 5.0 (MAS 5.0) using Affymetrix default analysis settings and global scaling as normalization method. The trimmed mean target intensity of each array was arbitrarily set to 100.
GSE31977	GSM791915	GPL198	Wild type	Roots	4-day-old	0 uM As	0 hours	Ws-2	total RNA	The data were analyzed with Microarray Suite version 5.0 (MAS 5.0) using Affymetrix default analysis settings and global scaling as normalization method. The trimmed mean target intensity of each array was arbitrarily set to 100.
GSE31977	GSM791916	GPL198	Wild type	Roots	4-day-old	100 uM As	1.5 hours	Ws-2	total RNA	The data were analyzed with Microarray Suite version 5.0 (MAS 5.0) using Affymetrix default analysis settings and global scaling as normalization method. The trimmed mean target intensity of each array was arbitrarily set to 100.
GSE31977	GSM791917	GPL198	Wild type	Roots	4-day-old	100 uM As	1.5 hours	Ws-2	total RNA	The data were analyzed with Microarray Suite version 5.0 (MAS 5.0) using Affymetrix default analysis settings and global scaling as normalization method. The trimmed mean target intensity of each array was arbitrarily set to 100.
GSE31977	GSM791918	GPL198	Wild type	Roots	4-day-old	100 uM As	1.5 hours	Ws-2	total RNA	The data were analyzed with Microarray Suite version 5.0 (MAS 5.0) using Affymetrix default analysis settings and global scaling as normalization method. The trimmed mean target intensity of each array was arbitrarily set to 100.
GSE46958	GSM1142028	GPL198	Wild Type	Roots	14-day-old	untreated	24 hours	Col-0	total RNA	Data was processed using GeneSpring GX10 Expression software (Agilent Technologies) and global scaling as normalisation method. Differentially expressed genes were identified using a two-class t-test (p< 0.05 significance level). Genes that were up or down-regulated more than 2-fold were selected
GSE46958	GSM1142029	GPL198	Wild Type	Roots	14-day-old	untreated	24 hours	Col-0	total RNA	Data was processed using GeneSpring GX10 Expression software (Agilent Technologies) and global scaling as normalisation method. Differentially expressed genes were identified using a two-class t-test (p< 0.05 significance level). Genes that were up or down-regulated more than 2-fold were selected
GSE46958	GSM1142030	GPL198	Wild Type	Roots	14-day-old	untreated	24 hours	Col-0	total RNA	Data was processed using GeneSpring GX10 Expression software (Agilent Technologies) and global scaling as normalisation method. Differentially expressed genes were identified using a two-class t-test (p< 0.05 significance level). Genes that were up or down-regulated more than 2-fold were selected
GSE46958	GSM1142031	GPL198	Wild Type	Roots	14-day-old	0.125 mM Gold	24 hours	Col-0	total RNA	Data was processed using GeneSpring GX10 Expression software (Agilent Technologies) and global scaling as normalisation method. Differentially expressed genes were identified using a two-class t-test (p< 0.05 significance level). Genes that were up or down-regulated more than 2-fold were selected
GSE46958	GSM1142032	GPL198	Wild Type	Roots	14-day-old	0.125 mM Gold	24 hours	Col-0	total RNA	Data was processed using GeneSpring GX10 Expression software (Agilent Technologies) and global scaling as normalisation method. Differentially expressed genes were identified using a two-class t-test (p< 0.05 significance level). Genes that were up or down-regulated more than 2-fold were selected
GSE46958	GSM1142033	GPL198	Wild Type	Roots	14-day-old	0.125 mM Gold	24 hours	Col-0	total RNA	Data was processed using GeneSpring GX10 Expression software (Agilent Technologies) and global scaling as normalisation method. Differentially expressed genes were identified using a two-class t-test (p< 0.05 significance level). Genes that were up or down-regulated more than 2-fold were selected
GSE49037	GSM1192719	GPL198	Wild Type	Roots	9-day-old	not supplemented	8 hours	Col-0	total RNA	Analysis was performed using the affylmaGUI R package (Wettenhall et al, 2006). Robust Muti-array Analysis (RMA) algorithm was used for background correction, normalization and expression levels summarization (Irizarry et al., 2003).
GSE49037	GSM1192720	GPL198	Wild Type	Roots	9-day-old	not supplemented	8 hours	Col-0	total RNA	Analysis was performed using the affylmaGUI R package (Wettenhall et al, 2006). Robust Muti-array Analysis (RMA) algorithm was used for background correction, normalization and expression levels summarization (Irizarry et al., 2003).
GSE49037	GSM1192721	GPL198	Wild Type	Roots	9-day-old	not supplemented	8 hours	Col-0	total RNA	Analysis was performed using the affylmaGUI R package (Wettenhall et al, 2006). Robust Muti-array Analysis (RMA) algorithm was used for background correction, normalization and expression levels summarization (Irizarry et al., 2003).
GSE49037	GSM1192722	GPL198	Wild Type	Roots	9-day-old	Arsenate (30µm)	8 hours	Col-0	total RNA	Analysis was performed using the affylmaGUI R package (Wettenhall et al, 2006). Robust Muti-array Analysis (RMA) algorithm was used for background correction, normalization and expression levels summarization (Irizarry et al., 2003).
GSE49037	GSM1192723	GPL198	Wild Type	Roots	9-day-old	Arsenate (30µm)	8 hours	Col-0	total RNA	Analysis was performed using the affylmaGUI R package (Wettenhall et al, 2006). Robust Muti-array Analysis (RMA) algorithm was used for background correction, normalization and expression levels summarization (Irizarry et al., 2003).
GSE49037	GSM1192724	GPL198	Wild Type	Roots	9-day-old	Arsenate (30µm)	8 hours	Col-0	total RNA	Analysis was performed using the affylmaGUI R package (Wettenhall et al, 2006). Robust Muti-array Analysis (RMA) algorithm was used for background correction, normalization and expression levels summarization (Irizarry et al., 2003).
GSE49037	GSM1192731	GPL13970	Wild Type	Roots	9-day-old	not supplemented	1.5 hours	Col-0	total RNA	Data were analyzed through Robust Multi-array Analysis (RMA) with Nimblegen Scan software (Roche).
GSE49037	GSM1192732	GPL13970	Wild Type	Roots	9-day-old	not supplemented	1.5 hours	Col-0	total RNA	Data were analyzed through Robust Multi-array Analysis (RMA) with Nimblegen Scan software (Roche).
GSE49037	GSM1192733	GPL13970	Wild Type	Roots	9-day-old	not supplemented	1.5 hours	Col-0	total RNA	Data were analyzed through Robust Multi-array Analysis (RMA) with Nimblegen Scan software (Roche).
GSE49037	GSM1192734	GPL13970	Wild Type	Roots	9-day-old	Arsenate (30µm)	1.5 hours	Col-0	total RNA	Data were analyzed through Robust Multi-array Analysis (RMA) with Nimblegen Scan software (Roche).
GSE49037	GSM1192735	GPL13970	Wild Type	Roots	9-day-old	Arsenate (30µm)	1.5 hours	Col-0	total RNA	Data were analyzed through Robust Multi-array Analysis (RMA) with Nimblegen Scan software (Roche).
GSE49037	GSM1192736	GPL13970	Wild Type	Roots	9-day-old	Arsenate (30µm)	1.5 hours	Col-0	total RNA	Data were analyzed through Robust Multi-array Analysis (RMA) with Nimblegen Scan software (Roche).
GSE49037	GSM1192737	GPL13970	Mut Type	Roots	9-day-old	Arsenate (30µm)	1.5 hours	WRKY6-OX	total RNA	Data were analyzed through Robust Multi-array Analysis (RMA) with Nimblegen Scan software (Roche).
GSE49037	GSM1192738	GPL13970	Mut Type	Roots	9-day-old	Arsenate (30µm)	1.5 hours	WRKY6-OX	total RNA	Data were analyzed through Robust Multi-array Analysis (RMA) with Nimblegen Scan software (Roche).
GSE49037	GSM1192739	GPL13970	Mut Type	Roots	9-day-old	Arsenate (30µm)	1.5 hours	WRKY6-OX	total RNA	Data were analyzed through Robust Multi-array Analysis (RMA) with Nimblegen Scan software (Roche).
GSE55436	GSM1336739	GPL17416	Wild type	Root	12-day-old seedling	Control	12 hours	Col-0	total RNA	Raw data were processed with the Expression Console (Affymetrix) for background correction and normalization using RMA algorithm. Secondary analysis of the data was performed by Transcriptome analysis console (Affymetrix).
GSE55436	GSM1336740	GPL17416	Wild type	Root	12-day-old seedling	Control	12 hours	Col-0	total RNA	Raw data were processed with the Expression Console (Affymetrix) for background correction and normalization using RMA algorithm. Secondary analysis of the data was performed by Transcriptome analysis console (Affymetrix).
GSE55436	GSM1336741	GPL17416	Wild type	Root	12-day-old seedling	Control	12 hours	Col-0	total RNA	Raw data were processed with the Expression Console (Affymetrix) for background correction and normalization using RMA algorithm. Secondary analysis of the data was performed by Transcriptome analysis console (Affymetrix).
GSE55436	GSM1336742	GPL17416	Wild type	Root	12-day-old seedling	10 ppm Gold	12 hours	Col-0	total RNA	Raw data were processed with the Expression Console (Affymetrix) for background correction and normalization using RMA algorithm. Secondary analysis of the data was performed by Transcriptome analysis console (Affymetrix).
GSE55436	GSM1336743	GPL17416	Wild type	Root	12-day-old seedling	10 ppm Gold	12 hours	Col-0	total RNA	Raw data were processed with the Expression Console (Affymetrix) for background correction and normalization using RMA algorithm. Secondary analysis of the data was performed by Transcriptome analysis console (Affymetrix).
GSE55436	GSM1336744	GPL17416	Wild type	Root	12-day-old seedling	10 ppm Gold	12 hours	Col-0	total RNA	Raw data were processed with the Expression Console (Affymetrix) for background correction and normalization using RMA algorithm. Secondary analysis of the data was performed by Transcriptome analysis console (Affymetrix).
GSE55436	GSM1336865	GPL18349	Wild type	Root	12-day-old seedling	Control	12 hours	Col-0	total RNA	Raw data were processed with the Expression Console (Affymetrix) for background correction and normalization using RMA algorithm. Secondary analysis of the data was performed by Transcriptome analysis console (Affymetrix).
GSE55436	GSM1336866	GPL18349	Wild type	Root	12-day-old seedling	Control	12 hours	Col-0	total RNA	Raw data were processed with the Expression Console (Affymetrix) for background correction and normalization using RMA algorithm. Secondary analysis of the data was performed by Transcriptome analysis console (Affymetrix).
GSE55436	GSM1336867	GPL18349	Wild type	Root	12-day-old seedling	Control	12 hours	Col-0	total RNA	Raw data were processed with the Expression Console (Affymetrix) for background correction and normalization using RMA algorithm. Secondary analysis of the data was performed by Transcriptome analysis console (Affymetrix).
GSE55436	GSM1336868	GPL18349	Wild type	Root	12-day-old seedling	10 ppm Gold	12 hours	Col-0	total RNA	Raw data were processed with the Expression Console (Affymetrix) for background correction and normalization using RMA algorithm. Secondary analysis of the data was performed by Transcriptome analysis console (Affymetrix).
GSE55436	GSM1336869	GPL18349	Wild type	Root	12-day-old seedling	10 ppm Gold	12 hours	Col-0	total RNA	Raw data were processed with the Expression Console (Affymetrix) for background correction and normalization using RMA algorithm. Secondary analysis of the data was performed by Transcriptome analysis console (Affymetrix).
GSE55436	GSM1336870	GPL18349	Wild type	Root	12-day-old seedling	10 ppm Gold	12 hours	Col-0	total RNA	Raw data were processed with the Expression Console (Affymetrix) for background correction and normalization using RMA algorithm. Secondary analysis of the data was performed by Transcriptome analysis console (Affymetrix).
GSE65333	GSM1592603	GPL12621	Wild type	Roots	4-week-old	without Pb	3 days	Col-0	total RNA	Images were quantified using Agilent Feature Extraction Software (version 10.7.3).
GSE65333	GSM1592604	GPL12621	Wild type	Roots	4-week-old	40 µM Pb	3 days	Col-0	total RNA	Images were quantified using Agilent Feature Extraction Software (version 10.7.3).
GSE65333	GSM1592605	GPL12621	Wild type	Roots	4-week-old	without Pb	3 days	Col-0	total RNA	Images were quantified using Agilent Feature Extraction Software (version 10.7.3).
GSE65333	GSM1592606	GPL12621	Wild type	Roots	4-week-old	40 µM Pb	3 days	Col-0	total RNA	Images were quantified using Agilent Feature Extraction Software (version 10.7.3).
GSE65333	GSM1592607	GPL12621	Wild type	Roots	4-week-old	without Pb	3 days	Col-0	total RNA	Images were quantified using Agilent Feature Extraction Software (version 10.7.3).
GSE65333	GSM1592608	GPL12621	Wild type	Roots	4-week-old	40 µM Pb	3 days	Col-0	total RNA	Images were quantified using Agilent Feature Extraction Software (version 10.7.3).
GSE65333	GSM1592609	GPL12621	Wild type	Shoots	4-week-old	without Pb	3 days	Col-0	total RNA	Images were quantified using Agilent Feature Extraction Software (version 10.7.3).
GSE65333	GSM1592610	GPL12621	Wild type	Shoots	4-week-old	40 µM Pb	3 days	Col-0	total RNA	Images were quantified using Agilent Feature Extraction Software (version 10.7.3).
GSE65333	GSM1592611	GPL12621	Wild type	Shoots	4-week-old	without Pb	3 days	Col-0	total RNA	Images were quantified using Agilent Feature Extraction Software (version 10.7.3).
GSE65333	GSM1592612	GPL12621	Wild type	Shoots	4-week-old	40 µM Pb	3 days	Col-0	total RNA	Images were quantified using Agilent Feature Extraction Software (version 10.7.3).
GSE65333	GSM1592613	GPL12621	Wild type	Shoots	4-week-old	without Pb	3 days	Col-0	total RNA	Images were quantified using Agilent Feature Extraction Software (version 10.7.3).
GSE65333	GSM1592614	GPL12621	Wild type	Shoots	4-week-old	40 µM Pb	3 days	Col-0	total RNA	Images were quantified using Agilent Feature Extraction Software (version 10.7.3).
GSE90701	GSM2410921	GPL14727	Wild type	whole seedlings	2-week-old	control	2 hours	Col-0	total RNA	The data were treated using MATLAB 7.13.0 (R2011b)
GSE90701	GSM2410922	GPL14727	Wild type	whole seedlings	2-week-old	control	2 hours	Col-0	total RNA	The data were treated using MATLAB 7.13.0 (R2011b)
GSE90701	GSM2410923	GPL14727	Mutant type	whole seedlings	2-week-old	control	2 hours	GPL4 suppressed plants by CRES-T	total RNA	The data were treated using MATLAB 7.13.0 (R2011b)
GSE90701	GSM2410924	GPL14727	Mutant type	whole seedlings	2-week-old	control	2 hours	GPL4 suppressed plants by CRES-T	total RNA	The data were treated using MATLAB 7.13.0 (R2011b)
GSE90701	GSM2410925	GPL14727	Wild type	whole seedlings	2-week-old	70 µM Cd	2 hours	Col-0	total RNA	The data were treated using MATLAB 7.13.0 (R2011b)
GSE90701	GSM2410926	GPL14727	Wild type	whole seedlings	2-week-old	70 µM Cd	2 hours	Col-0	total RNA	The data were treated using MATLAB 7.13.0 (R2011b)
GSE90701	GSM2410927	GPL14727	Mutant type	whole seedlings	2-week-old	70 µM Cd	2 hours	GPL4 suppressed plants by CRES-T	total RNA	The data were treated using MATLAB 7.13.0 (R2011b)
GSE90701	GSM2410928	GPL14727	Mutant type	whole seedlings	2-week-old	70 µM Cd	2 hours	GPL4 suppressed plants by CRES-T	total RNA	The data were treated using MATLAB 7.13.0 (R2011b)
GSE94314	GSM2472803	GPL198	Wild type	Roots	5-week-old	control	1 week	Bur-0	total RNA	Program R (version 3.0.0) ( ‘The R Project for Statistical Computing’)) and the Bioconductor packages (Gentleman et al., 2004) were used for data normalization implementing the robust multi-chip average (RMA) method, pre-processing, and quality control.
GSE94314	GSM2472804	GPL198	Wild type	Roots	5-week-old	control	1 week	Bur-0	total RNA	Program R (version 3.0.0) ( ‘The R Project for Statistical Computing’)) and the Bioconductor packages (Gentleman et al., 2004) were used for data normalization implementing the robust multi-chip average (RMA) method, pre-processing, and quality control.
GSE94314	GSM2472805	GPL198	Wild type	Roots	5-week-old	1µM Cd	1 week	Bur-0	total RNA	Program R (version 3.0.0) ( ‘The R Project for Statistical Computing’)) and the Bioconductor packages (Gentleman et al., 2004) were used for data normalization implementing the robust multi-chip average (RMA) method, pre-processing, and quality control.
GSE94314	GSM2472806	GPL198	Wild type	Roots	5-week-old	1µM Cd	1 week	Bur-0	total RNA	Program R (version 3.0.0) ( ‘The R Project for Statistical Computing’)) and the Bioconductor packages (Gentleman et al., 2004) were used for data normalization implementing the robust multi-chip average (RMA) method, pre-processing, and quality control.
GSE94314	GSM2472807	GPL198	Wild type	Roots	5-week-old	control	1 week	Col-0	total RNA	Program R (version 3.0.0) ( ‘The R Project for Statistical Computing’)) and the Bioconductor packages (Gentleman et al., 2004) were used for data normalization implementing the robust multi-chip average (RMA) method, pre-processing, and quality control.
GSE94314	GSM2472808	GPL198	Wild type	Roots	5-week-old	control	1 week	Col-0	total RNA	Program R (version 3.0.0) ( ‘The R Project for Statistical Computing’)) and the Bioconductor packages (Gentleman et al., 2004) were used for data normalization implementing the robust multi-chip average (RMA) method, pre-processing, and quality control.
GSE94314	GSM2472809	GPL198	Wild type	Roots	5-week-old	1µM Cd	1 week	Col-0	total RNA	Program R (version 3.0.0) ( ‘The R Project for Statistical Computing’)) and the Bioconductor packages (Gentleman et al., 2004) were used for data normalization implementing the robust multi-chip average (RMA) method, pre-processing, and quality control.
GSE94314	GSM2472810	GPL198	Wild type	Roots	5-week-old	1µM Cd	1 week	Col-0	total RNA	Program R (version 3.0.0) ( ‘The R Project for Statistical Computing’)) and the Bioconductor packages (Gentleman et al., 2004) were used for data normalization implementing the robust multi-chip average (RMA) method, pre-processing, and quality control.
GSE104916	GSM2809930	GPL13222	Wild type	Roots	14-day-old	25 µM Fe, 0.5 µM Cµ (control)	3 days	Col-0	total RNA	Reads counts for genes were obtained by HTSeq-count
GSE104916	GSM2809931	GPL13222	Wild type	Roots	14-day-old	25 µM Fe, 0.5 µM Cµ (control)	3 days	Col-0	total RNA	Reads counts for genes were obtained by HTSeq-count
GSE104916	GSM2809932	GPL13222	Wild type	Roots	14-day-old	25 µM Fe, 0.5 µM Cµ (control)	3 days	Col-0	total RNA	Reads counts for genes were obtained by HTSeq-count
GSE104916	GSM2809939	GPL13222	Wild type	Roots	14-day-old	25 µM Fe, 0 Cµ (-Cµ)	3 days	Col-0	total RNA	Reads counts for genes were obtained by HTSeq-count
GSE104916	GSM2809940	GPL13222	Wild type	Roots	14-day-old	25 µM Fe, 0 Cµ (-Cµ)	3 days	Col-0	total RNA	Reads counts for genes were obtained by HTSeq-count
GSE104916	GSM2809941	GPL13222	Wild type	Roots	14-day-old	25 µM Fe, 0 Cµ (-Cµ)	3 days	Col-0	total RNA	Reads counts for genes were obtained by HTSeq-count
GSE104916	GSM2809942	GPL13222	Mutant type	Roots	14-day-old	25 µM Fe, 0 Cµ (-Cµ)	3 days	Spl7	total RNA	Reads counts for genes were obtained by HTSeq-count
GSE104916	GSM2809943	GPL13222	Mutant type	Roots	14-day-old	25 µM Fe, 0 Cµ (-Cµ)	3 days	Spl7	total RNA	Reads counts for genes were obtained by HTSeq-count
GSE104916	GSM2809944	GPL13222	Mutant type	Roots	14-day-old	25 µM Fe, 0 Cµ (-Cµ)	3 days	Spl7	total RNA	Reads counts for genes were obtained by HTSeq-count
GSE104916	GSM2809957	GPL13222	Wild type	Rosettes	14-day-old	25 µM Fe, 0.5 µM Cµ (control)	3 days	Col-0	total RNA	Reads counts for genes were obtained by HTSeq-count
GSE104916	GSM2809958	GPL13222	Wild type	Rosettes	14-day-old	25 µM Fe, 0.5 µM Cµ (control)	3 days	Col-0	total RNA	Reads counts for genes were obtained by HTSeq-count
GSE104916	GSM2809959	GPL13222	Wild type	Rosettes	14-day-old	25 µM Fe, 0.5 µM Cµ (control)	3 days	Col-0	total RNA	Reads counts for genes were obtained by HTSeq-count
GSE104916	GSM2809963	GPL13222	Mutant type	Rosettes	14-day-old	25 µM Fe, 0.5 µM Cµ (control)	3 days	Spl7	total RNA	Reads counts for genes were obtained by HTSeq-count
GSE104916	GSM2809964	GPL13222	Mutant type	Rosettes	14-day-old	25 µM Fe, 0.5 µM Cµ (control)	3 days	Spl7	total RNA	Reads counts for genes were obtained by HTSeq-count
GSE104916	GSM2809965	GPL13222	Mutant type	Rosettes	14-day-old	25 µM Fe, 0.5 µM Cµ (control)	3 days	Spl7	total RNA	Reads counts for genes were obtained by HTSeq-count
GSE104916	GSM2809966	GPL13222	Wild type	Rosettes	14-day-old	25 µM Fe, 0 Cµ (-Cµ)	3 days	Col-0	total RNA	Reads counts for genes were obtained by HTSeq-count
GSE104916	GSM2809967	GPL13222	Wild type	Rosettes	14-day-old	25 µM Fe, 0 Cµ (-Cµ)	3 days	Col-0	total RNA	Reads counts for genes were obtained by HTSeq-count
GSE104916	GSM2809968	GPL13222	Wild type	Rosettes	14-day-old	25 µM Fe, 0 Cµ (-Cµ)	3 days	Col-0	total RNA	Reads counts for genes were obtained by HTSeq-count
GSE104916	GSM2809969	GPL13222	Mutant type	Rosettes	14-day-old	25 µM Fe, 0 Cµ (-Cµ)	3 days	Spl7	total RNA	Reads counts for genes were obtained by HTSeq-count
GSE104916	GSM2809970	GPL13222	Mutant type	Rosettes	14-day-old	25 µM Fe, 0 Cµ (-Cµ)	3 days	Spl7	total RNA	Reads counts for genes were obtained by HTSeq-count
GSE104916	GSM2809971	GPL13222	Mutant type	Rosettes	14-day-old	25 µM Fe, 0 Cµ (-Cµ)	3 days	Spl7	total RNA	Reads counts for genes were obtained by HTSeq-count
