# Supplementary material for: Integrated bioinformatics analysis of As, Au, Cd, Pb and Cu heavy metal responsive marker genes through Arabidopsis thaliana GEO datasets
Source: PeerJ. 2019 Mar 18;7:e6495. doi: 10.7717/peerj.6495 (PMC6428040; doi:10.7717/peerj.6495)
Supplement: Table S5 [file peerj-07-6495-s005.xlsx]

## Sheet: Sheet1
TABLE S5 GO enrichment analysis of the overlapping DEGs.
GO ID	Enrichment	GO Term	Ratio_in_study	Ratio_in_pop	P_uncorrected	P_bonferroni	P_holm	P_sidak	P_FDR	Category	Genes_in_study
GO:0009408	e	response to heat	13/166	243/22591	2.58e-07	0.00222	0.00222	0.0022	n.a.	biological_process	AT3G46230;AT5G67030;AT5G64510;AT3G24500;AT4G37370;AT5G02490;AT1G13080;AT3G12580;AT3G09350;AT2G38470;AT3G09440;AT2G19310;AT2G26150
GO:0006979	e	response to oxidative stress	22/166	456/22591	2.76e-07	0.00237	0.00237	0.00235	n.a.	biological_process	AT5G05340;AT2G21640;AT1G76800;AT4G11280;AT1G72060;AT5G64510;AT1G14550;AT5G20230;AT5G06730;AT1G02930;AT3G02800;AT3G12580;AT4G23190;AT3G09350;AT2G19310;AT3G12900;AT3G48360;AT5G39580;AT4G17490;AT2G26150;AT1G35910;AT1G19020
GO:0042493	e	response to drug	26/166	530/22591	4.05e-07	0.00348	0.00348	0.00346	n.a.	biological_process	AT3G59080;AT2G35980;AT3G50260;AT1G18570;AT1G76800;AT1G28480;AT5G64510;AT5G57220;AT5G47220;AT3G50910;AT4G39070;AT5G37260;AT3G02800;AT3G12580;AT3G23250;AT3G09350;AT2G38470;AT2G19310;AT3G50930;AT3G12900;AT5G40990;AT3G48360;AT4G17490;AT2G26150;AT2G26530;AT1G19020
GO:0009607	e	response to biotic stimulus	28/166	1013/22591	4.11e-07	0.00353	0.00353	0.00351	n.a.	biological_process	AT3G59080;AT4G13770;AT2G35980;AT1G09750;AT3G50260;AT1G18570;AT1G72900;AT5G52750;AT4G37370;AT4G39830;AT5G20230;AT5G57220;AT5G02490;AT1G02930;AT1G13080;AT3G12580;AT4G16260;AT4G23190;AT2G02100;AT2G38470;AT3G09440;AT3G50930;AT5G40990;AT3G62550;AT5G39580;AT1G12200;AT1G19020;AT2G43570
GO:0046906	e	tetrapyrrole binding	14/166	357/22591	4.24e-07	0.00364	0.00364	0.00362	n.a.	molecular_function	AT2G34500;AT5G05340;AT4G13770;AT1G67110;AT1G14550;AT4G37370;AT5G57220;AT5G06730;AT1G77760;AT1G13080;AT5G06900;AT2G15620;AT5G39580;AT4G22710
GO:0050832	e	defense response to fungus	12/166	258/22591	4.9e-07	0.0042	0.0042	0.00418	n.a.	biological_process	AT3G59080;AT2G35980;AT1G18570;AT5G20230;AT5G57220;AT4G16260;AT2G02100;AT2G38470;AT5G40990;AT5G39580;AT1G12200;AT1G19020
GO:0009723	e	response to ethylene	10/166	169/22591	5.12e-07	0.00439	0.00439	0.00437	n.a.	biological_process	AT1G18570;AT1G76800;AT4G37370;AT5G57220;AT2G23270;AT4G37290;AT5G37260;AT3G02800;AT3G23250;AT3G12900
GO:0006952	e	defense response	26/166	1105/22591	5.4e-07	0.00463	0.00463	0.00461	n.a.	biological_process	AT3G59080;AT4G13770;AT2G35980;AT1G09750;AT3G50260;AT1G18570;AT4G11280;AT5G52750;AT4G37370;AT4G39830;AT5G20230;AT5G57220;AT1G02930;AT1G13080;AT4G16260;AT3G23250;AT4G23190;AT2G02100;AT2G38470;AT3G50930;AT5G40990;AT5G39580;AT1G12200;AT4G17490;AT1G19020;AT2G43570
GO:0019748	e	secondary metabolic process	18/166	421/22591	5.46e-07	0.00469	0.00468	0.00466	n.a.	biological_process	AT5G05340;AT4G13770;AT5G67030;AT1G18570;AT4G37370;AT5G57220;AT3G19710;AT3G50910;AT1G02930;AT1G13080;AT5G06900;AT2G35730;AT2G29460;AT4G33790;AT2G38470;AT4G22710;AT5G14730;AT1G21440
GO:1901700	e	response to oxygen-containing compound	43/166	1345/22591	5.53e-07	0.00475	0.00474	0.00472	n.a.	biological_process	AT3G59080;AT1G32940;AT5G60660;AT2G35980;AT5G67030;AT3G50260;AT1G18570;AT1G76800;AT1G28480;AT4G11280;AT5G64510;AT3G24500;AT5G57220;AT5G13750;AT5G47220;AT3G50910;AT4G31910;AT5G19970;AT1G22500;AT4G19810;AT1G02930;AT4G39070;AT5G37260;AT3G02800;AT3G12580;AT3G23250;AT2G15620;AT3G09350;AT2G38470;AT4G04330;AT5G20910;AT2G19310;AT3G50930;AT3G12900;AT5G40990;AT3G48360;AT1G15550;AT3G12320;AT4G17490;AT2G26150…
GO:0009642	e	response to light intensity	10/166	171/22591	5.71e-07	0.00489	0.00489	0.00487	n.a.	biological_process	AT5G64510;AT2G06850;AT5G20230;AT3G02800;AT3G12580;AT3G09350;AT2G19310;AT4G17490;AT2G26150;AT2G26530
GO:0001101	e	response to acid chemical	24/166	887/22591	6.15e-07	0.00528	0.00527	0.00525	n.a.	biological_process	AT1G32940;AT5G60660;AT5G67030;AT1G18570;AT1G28480;AT4G11280;AT3G24500;AT5G13750;AT4G31910;AT5G19970;AT1G22500;AT4G19810;AT1G02930;AT5G37260;AT3G23250;AT2G15620;AT2G38470;AT4G04330;AT5G20910;AT5G40990;AT3G48360;AT1G15550;AT3G12320;AT1G73480
GO:0098542	e	defense response to other organism	23/166	683/22591	7.09e-07	0.00608	0.00607	0.00605	n.a.	biological_process	AT3G59080;AT4G13770;AT2G35980;AT1G09750;AT3G50260;AT1G18570;AT5G52750;AT4G37370;AT4G39830;AT5G20230;AT5G57220;AT1G02930;AT1G13080;AT4G16260;AT4G23190;AT2G02100;AT2G38470;AT3G50930;AT5G40990;AT5G39580;AT1G12200;AT1G19020;AT2G43570
GO:0009725	e	response to hormone	27/166	1046/22591	7.29e-07	0.00626	0.00625	0.00622	n.a.	biological_process	AT5G60660;AT1G18570;AT1G76800;AT1G28480;AT4G11280;AT3G24500;AT2G06850;AT4G37370;AT5G57220;AT2G23270;AT4G37290;AT4G12550;AT4G19810;AT4G39070;AT5G37260;AT5G20820;AT3G02800;AT1G77690;AT3G23250;AT2G36460;AT5G20910;AT3G12900;AT5G40990;AT3G48360;AT1G15550;AT3G12320;AT1G73480
GO:0009605	e	response to external stimulus	38/166	1368/22591	7.75e-07	0.00665	0.00664	0.00662	n.a.	biological_process	AT3G59080;AT4G13770;AT1G32940;AT2G35980;AT1G09750;AT3G50260;AT1G18570;AT4G11280;AT2G40080;AT1G72900;AT5G52750;AT2G06850;AT4G37370;AT4G39830;AT5G20230;AT5G57220;AT5G13750;AT5G02490;AT4G31910;AT5G19970;AT1G22500;AT1G02930;AT1G13080;AT3G12580;AT4G16260;AT4G23190;AT2G02100;AT2G38470;AT3G09440;AT3G50930;AT5G40990;AT5G48850;AT3G62550;AT5G39580;AT1G12200;AT2G26530;AT1G19020;AT2G43570
GO:0043207	e	response to external biotic stimulus	28/166	974/22591	7.79e-07	0.00668	0.00667	0.00665	n.a.	biological_process	AT3G59080;AT4G13770;AT2G35980;AT1G09750;AT3G50260;AT1G18570;AT1G72900;AT5G52750;AT4G37370;AT4G39830;AT5G20230;AT5G57220;AT5G02490;AT1G02930;AT1G13080;AT3G12580;AT4G16260;AT4G23190;AT2G02100;AT2G38470;AT3G09440;AT3G50930;AT5G40990;AT3G62550;AT5G39580;AT1G12200;AT1G19020;AT2G43570
GO:0009416	e	response to light stimulus	19/166	690/22591	8.26e-07	0.00708	0.00707	0.00705	n.a.	biological_process	AT5G67030;AT5G64510;AT2G40080;AT2G06850;AT5G20230;AT3G19710;AT2G46790;AT1G22500;AT1G77760;AT5G37260;AT3G02800;AT3G12580;AT3G09350;AT2G19310;AT3G50930;AT1G15550;AT4G17490;AT2G26150;AT2G26530
GO:1901698	e	response to nitrogen compound	22/166	380/22591	8.93e-07	0.00766	0.00765	0.00762	n.a.	biological_process	AT3G59080;AT2G35980;AT3G50260;AT1G18570;AT1G76800;AT5G57220;AT5G47220;AT3G50910;AT4G31910;AT5G19970;AT4G39070;AT3G02800;AT3G23250;AT2G15620;AT2G38470;AT3G50930;AT3G12900;AT3G48360;AT4G17490;AT2G26150;AT2G26530;AT1G19020
GO:0010200	e	response to chitin	16/166	226/22591	9.54e-07	0.00819	0.00817	0.00814	n.a.	biological_process	AT3G59080;AT2G35980;AT3G50260;AT1G18570;AT5G57220;AT5G47220;AT3G50910;AT4G39070;AT3G02800;AT3G23250;AT2G38470;AT3G50930;AT4G17490;AT2G26150;AT2G26530;AT1G19020
GO:0051707	e	response to other organism	27/166	913/22591	9.94e-07	0.00853	0.00851	0.00848	n.a.	biological_process	AT3G59080;AT4G13770;AT2G35980;AT1G09750;AT3G50260;AT1G18570;AT1G72900;AT5G52750;AT4G37370;AT4G39830;AT5G20230;AT5G57220;AT5G02490;AT1G02930;AT1G13080;AT3G12580;AT4G16260;AT4G23190;AT2G02100;AT2G38470;AT3G09440;AT3G50930;AT5G40990;AT5G39580;AT1G12200;AT1G19020;AT2G43570
GO:0009719	e	response to endogenous stimulus	27/166	1065/22591	1e-06	0.0086	0.00858	0.00855	n.a.	biological_process	AT5G60660;AT1G18570;AT1G76800;AT1G28480;AT4G11280;AT3G24500;AT2G06850;AT4G37370;AT5G57220;AT2G23270;AT4G37290;AT4G12550;AT4G19810;AT4G39070;AT5G37260;AT5G20820;AT3G02800;AT1G77690;AT3G23250;AT2G36460;AT5G20910;AT3G12900;AT5G40990;AT3G48360;AT1G15550;AT3G12320;AT1G73480
GO:0051704	e	multi-organism process	27/166	989/22591	1.01e-06	0.00868	0.00866	0.00864	n.a.	biological_process	AT3G59080;AT4G13770;AT2G35980;AT1G09750;AT3G50260;AT1G18570;AT1G72900;AT5G52750;AT4G37370;AT4G39830;AT5G20230;AT5G57220;AT5G02490;AT1G02930;AT1G13080;AT3G12580;AT4G16260;AT4G23190;AT2G02100;AT2G38470;AT3G09440;AT3G50930;AT5G40990;AT5G39580;AT1G12200;AT1G19020;AT2G43570
GO:0010035	e	response to inorganic substance	27/166	920/22591	1.13e-06	0.00967	0.00965	0.00962	n.a.	biological_process	AT1G32940;AT4G25200;AT5G67030;AT1G76800;AT5G26220;AT4G11280;AT5G64510;AT3G24500;AT5G13750;AT5G02490;AT4G31910;AT5G19970;AT1G02930;AT3G02800;AT3G12580;AT3G23250;AT2G15620;AT3G09350;AT2G38470;AT2G36460;AT4G04330;AT3G09440;AT2G19310;AT3G12900;AT3G48360;AT2G26150;AT1G73480
GO:0020037	e	heme binding	14/166	332/22591	1.13e-06	0.00972	0.00969	0.00967	n.a.	molecular_function	AT2G34500;AT5G05340;AT4G13770;AT1G67110;AT1G14550;AT4G37370;AT5G57220;AT5G06730;AT1G77760;AT1G13080;AT5G06900;AT2G15620;AT5G39580;AT4G22710
GO:0010243	e	response to organonitrogen compound	16/166	280/22591	1.16e-06	0.00997	0.00994	0.00992	n.a.	biological_process	AT3G59080;AT2G35980;AT3G50260;AT1G18570;AT5G57220;AT5G47220;AT3G50910;AT4G39070;AT3G02800;AT3G23250;AT2G38470;AT3G50930;AT4G17490;AT2G26150;AT2G26530;AT1G19020
GO:0044550	e	secondary metabolite biosynthetic process	13/166	280/22591	1.16e-06	0.00997	0.00994	0.00992	n.a.	biological_process	AT5G05340;AT4G13770;AT5G67030;AT1G18570;AT4G37370;AT5G57220;AT3G19710;AT1G13080;AT5G06900;AT4G33790;AT2G38470;AT4G22710;AT1G21440
GO:0009620	e	response to fungus	13/166	333/22591	1.17e-06	0.0101	0.01	0.01	n.a.	biological_process	AT3G59080;AT2G35980;AT1G18570;AT1G72900;AT5G20230;AT5G57220;AT4G16260;AT2G02100;AT2G38470;AT5G40990;AT5G39580;AT1G12200;AT1G19020
GO:0042221	e	response to chemical	61/166	2251/22591	1.29e-06	0.011	0.011	0.011	n.a.	biological_process	AT3G59080;AT1G32940;AT5G60660;AT4G25200;AT2G35980;AT5G67030;AT3G50260;AT1G18570;AT1G76800;AT1G28480;AT5G26220;AT4G11280;AT5G64510;AT3G24500;AT2G06850;AT1G14550;AT4G37370;AT5G57220;AT5G13750;AT5G47220;AT2G23270;AT3G50910;AT5G02490;AT4G31910;AT4G37290;AT5G19970;AT1G22500;AT1G77760;AT4G12550;AT4G19810;AT1G02930;AT4G39070;AT5G37260;AT5G20820;AT3G02800;AT1G77690;AT2G35730;AT3G12580;AT2G29460;AT3G23250…
GO:0010033	e	response to organic substance	42/166	1490/22591	1.32e-06	0.0114	0.0113	0.0113	n.a.	biological_process	AT3G59080;AT5G60660;AT2G35980;AT3G50260;AT1G18570;AT1G76800;AT1G28480;AT4G11280;AT3G24500;AT2G06850;AT4G37370;AT5G57220;AT5G47220;AT2G23270;AT3G50910;AT4G37290;AT1G22500;AT4G12550;AT4G19810;AT4G39070;AT5G37260;AT5G20820;AT3G02800;AT1G77690;AT2G35730;AT3G23250;AT2G38470;AT2G36460;AT5G20910;AT3G50930;AT3G12900;AT5G40990;AT3G48360;AT3G62550;AT1G15550;AT3G12320;AT5G14730;AT4G17490;AT2G26150;AT1G73480…
GO:0009628	e	response to abiotic stimulus	47/166	1917/22591	1.54e-06	0.0132	0.0131	0.0131	n.a.	biological_process	AT3G46230;AT1G32940;AT5G67030;AT3G50260;AT1G18570;AT4G11280;AT5G64510;AT3G24500;AT2G40080;AT2G06850;AT1G14550;AT2G01900;AT4G37370;AT5G20230;AT5G57220;AT5G13750;AT3G19710;AT2G23270;AT2G46790;AT5G02490;AT4G37290;AT1G22500;AT1G77760;AT4G19810;AT1G02930;AT4G39070;AT5G37260;AT3G02800;AT1G13080;AT3G12580;AT4G16260;AT3G23250;AT3G09350;AT2G38470;AT2G36460;AT4G04330;AT3G09440;AT2G19310;AT3G50930;AT3G48360…
GO:0050896	e	response to stimulus	87/166	4649/22591	1.58e-06	0.0136	0.0135	0.0135	n.a.	biological_process	AT3G46230;AT3G59080;AT5G05340;AT4G13770;AT1G32940;AT5G60660;AT4G25200;AT2G35980;AT1G09750;AT5G67030;AT2G21640;AT3G50260;AT1G18570;AT1G76800;AT1G28480;AT5G26220;AT4G11280;AT1G72060;AT5G64510;AT3G24500;AT2G40080;AT1G72900;AT5G52750;AT2G06850;AT1G14550;AT2G01900;AT4G37370;AT4G39830;AT5G20230;AT5G57220;AT5G13750;AT3G19710;AT5G06730;AT5G47220;AT2G23270;AT2G46790;AT3G50910;AT5G02490;AT4G31910;AT4G37290…
GO:0009636	e	response to toxic substance	10/166	192/22591	1.64e-06	0.0141	0.014	0.014	n.a.	biological_process	AT5G64510;AT1G77760;AT1G02930;AT3G02800;AT3G12580;AT2G29460;AT3G09350;AT2G19310;AT3G48360;AT2G26150
GO:0009314	e	response to radiation	19/166	728/22591	1.82e-06	0.0156	0.0156	0.0156	n.a.	biological_process	AT5G67030;AT5G64510;AT2G40080;AT2G06850;AT5G20230;AT3G19710;AT2G46790;AT1G22500;AT1G77760;AT5G37260;AT3G02800;AT3G12580;AT3G09350;AT2G19310;AT3G50930;AT1G15550;AT4G17490;AT2G26150;AT2G26530
GO:0000302	e	response to reactive oxygen species	10/166	195/22591	1.89e-06	0.0162	0.0161	0.0161	n.a.	biological_process	AT1G76800;AT5G64510;AT3G02800;AT3G12580;AT3G09350;AT2G19310;AT3G12900;AT3G48360;AT4G17490;AT2G26150
GO:0006950	e	response to stress	65/166	3101/22591	2.07e-06	0.0177	0.0177	0.0177	n.a.	biological_process	AT3G46230;AT3G59080;AT5G05340;AT4G13770;AT1G32940;AT2G35980;AT1G09750;AT5G67030;AT2G21640;AT3G50260;AT1G18570;AT1G76800;AT4G11280;AT1G72060;AT5G64510;AT3G24500;AT5G52750;AT1G14550;AT2G01900;AT4G37370;AT4G39830;AT5G20230;AT5G57220;AT5G13750;AT3G19710;AT5G06730;AT2G23270;AT5G02490;AT4G31910;AT5G19970;AT1G77760;AT4G19810;AT1G02930;AT2G18680;AT5G37260;AT3G02800;AT1G13080;AT3G12580;AT4G16260;AT3G23250…
GO:0009266	e	response to temperature stimulus	17/166	611/22591	2.82e-06	0.0242	0.0241	0.0241	n.a.	biological_process	AT3G46230;AT5G67030;AT3G50260;AT5G64510;AT3G24500;AT4G37370;AT5G02490;AT1G13080;AT3G12580;AT3G09350;AT2G38470;AT4G04330;AT3G09440;AT2G19310;AT3G48360;AT2G26150;AT1G73480
GO:0009651	e	response to salt stress	15/166	522/22591	7.62e-06	0.0654	0.0651	0.0651	n.a.	biological_process	AT1G18570;AT2G01900;AT4G19810;AT1G02930;AT5G37260;AT4G16260;AT3G23250;AT3G09350;AT2G38470;AT2G36460;AT4G04330;AT3G48360;AT3G12320;AT1G35910;AT1G73480
GO:0046677	e	response to antibiotic	11/166	285/22591	8.89e-06	0.0763	0.0759	0.0759	n.a.	biological_process	AT1G18570;AT1G28480;AT5G64510;AT5G37260;AT3G02800;AT3G12580;AT3G09350;AT2G19310;AT5G40990;AT3G48360;AT2G26150
GO:0009055	e	electron transfer activity	11/166	295/22591	1.23e-05	0.105	0.105	0.105	n.a.	molecular_function	AT1G64640;AT4G13770;AT1G67110;AT1G28480;AT2G32300;AT4G37370;AT5G20230;AT5G57220;AT1G77760;AT5G06900;AT4G22710
GO:0071456	e	cellular response to hypoxia	4/166	21/22591	1.53e-05	0.131	0.13	0.13	n.a.	biological_process	AT1G14550;AT5G57220;AT2G23270;AT2G26150
GO:0008150	e	biological_process	153/166	17988/22591	1.61e-05	0.138	0.138	0.138	n.a.	biological_process	AT3G07090;AT3G46230;AT4G28390;AT2G34500;AT3G59080;AT3G32040;AT1G61740;AT5G05340;AT4G13770;AT1G72200;AT1G51820;AT1G67110;AT3G20015;AT1G32940;AT5G60660;AT4G25200;AT3G19030;AT4G23400;AT2G35980;AT1G09750;AT3G60140;AT4G15290;AT4G25250;AT4G28460;AT5G53970;AT5G67030;AT2G21640;AT5G26280;AT3G50260;AT1G18570;AT1G76800;AT1G28480;AT5G26220;AT4G11280;AT1G12080;AT1G33340;AT1G72060;AT5G64510;AT5G25450;AT3G24500…
GO:0002376	e	immune system process	13/166	430/22591	1.86e-05	0.16	0.159	0.159	n.a.	biological_process	AT2G35980;AT1G09750;AT1G18570;AT5G52750;AT4G39830;AT5G57220;AT5G47220;AT4G16260;AT3G23250;AT4G23190;AT3G50930;AT5G40990;AT2G43570
GO:0042542	e	response to hydrogen peroxide	7/166	112/22591	1.93e-05	0.166	0.165	0.165	n.a.	biological_process	AT5G64510;AT3G02800;AT3G12580;AT3G09350;AT2G19310;AT3G48360;AT2G26150
GO:0006970	e	response to osmotic stress	15/166	567/22591	2.02e-05	0.173	0.172	0.172	n.a.	biological_process	AT1G18570;AT2G01900;AT4G19810;AT1G02930;AT5G37260;AT4G16260;AT3G23250;AT3G09350;AT2G38470;AT2G36460;AT4G04330;AT3G48360;AT3G12320;AT1G35910;AT1G73480
GO:0071453	e	cellular response to oxygen levels	4/166	23/22591	2.23e-05	0.192	0.191	0.191	n.a.	biological_process	AT1G14550;AT5G57220;AT2G23270;AT2G26150
GO:0036294	e	cellular response to decreased oxygen levels	4/166	23/22591	2.23e-05	0.192	0.191	0.191	n.a.	biological_process	AT1G14550;AT5G57220;AT2G23270;AT2G26150
GO:0004497	e	monooxygenase activity	10/166	270/22591	3.26e-05	0.28	0.278	0.278	n.a.	molecular_function	AT2G34500;AT4G13770;AT1G67110;AT5G67030;AT4G37370;AT5G57220;AT1G13080;AT5G06900;AT1G12200;AT4G22710
GO:0032991	p	protein-containing complex	2/166	2074/22591	3.43e-05	0.294	0.292	0.292	n.a.	cellular_component	AT5G25450;AT3G09440
GO:0010817	e	regulation of hormone levels	14/166	524/22591	3.45e-05	0.296	0.295	0.295	n.a.	biological_process	AT1G67110;AT1G18570;AT4G11280;AT1G12080;AT1G72900;AT4G39830;AT4G29740;AT5G13750;AT4G31910;AT4G37290;AT1G77690;AT3G23250;AT3G50930;AT1G15550
GO:0009644	e	response to high light intensity	7/166	123/22591	3.54e-05	0.304	0.302	0.302	n.a.	biological_process	AT5G64510;AT3G02800;AT3G12580;AT3G09350;AT2G19310;AT4G17490;AT2G26150
GO:0048037	e	cofactor binding	20/166	980/22591	3.59e-05	0.308	0.306	0.307	n.a.	molecular_function	AT2G34500;AT5G05340;AT4G13770;AT1G67110;AT5G53970;AT5G67030;AT4G11280;AT1G14550;AT4G37370;AT5G57220;AT4G29740;AT5G06730;AT1G77760;AT1G02930;AT1G13080;AT5G06900;AT2G15620;AT5G39580;AT1G12200;AT4G22710
GO:0016709	e	oxidoreductase activity, acting on paired donors, with incorporation or reduction of molecular oxygen, NAD(P)H as one donor, and incorporation of one atom of oxygen	8/166	171/22591	4e-05	0.343	0.341	0.341	n.a.	molecular_function	AT4G13770;AT5G67030;AT4G37370;AT5G57220;AT1G13080;AT5G06900;AT1G12200;AT4G22710
GO:0009863	e	salicylic acid mediated signaling pathway	7/166	131/22591	5.3e-05	0.455	0.452	0.452	n.a.	biological_process	AT2G35980;AT1G18570;AT1G28480;AT1G72900;AT3G50930;AT2G26530;AT1G19020
GO:0016705	e	oxidoreductase activity, acting on paired donors, with incorporation or reduction of molecular oxygen	12/166	414/22591	5.89e-05	0.505	0.502	0.503	n.a.	molecular_function	AT2G34500;AT4G13770;AT1G67110;AT5G67030;AT4G37370;AT5G57220;AT1G13080;AT5G06900;AT3G12900;AT1G12200;AT1G15550;AT4G22710
GO:0042445	e	hormone metabolic process	12/166	418/22591	6.46e-05	0.554	0.55	0.551	n.a.	biological_process	AT1G67110;AT1G18570;AT4G11280;AT1G12080;AT1G72900;AT4G39830;AT4G29740;AT4G31910;AT4G37290;AT3G23250;AT3G50930;AT1G15550
GO:0005576	e	extracellular region	20/166	1028/22591	6.97e-05	0.598	0.594	0.595	n.a.	cellular_component	AT5G39110;AT3G59080;AT5G05340;AT3G20015;AT1G32940;AT1G09750;AT2G06850;AT1G14550;AT4G39830;AT3G09410;AT3G52780;AT5G06730;AT4G12550;AT4G19810;AT3G12580;AT2G15620;AT2G02100;AT3G09440;AT5G39580;AT2G43570
GO:0016491	e	oxidoreductase activity	26/166	1565/22591	8.3e-05	0.712	0.707	0.708	n.a.	molecular_function	AT2G34500;AT1G64640;AT5G05340;AT4G13770;AT1G67110;AT5G67030;AT1G28480;AT2G32300;AT1G14550;AT4G37370;AT4G39830;AT5G20230;AT5G57220;AT1G60750;AT4G29740;AT5G06730;AT1G77760;AT1G13080;AT5G06900;AT2G15620;AT4G33790;AT3G12900;AT5G39580;AT1G12200;AT1G15550;AT4G22710
GO:0009625	e	response to insect	4/166	32/22591	8.61e-05	0.739	0.734	0.735	n.a.	biological_process	AT4G13770;AT1G18570;AT1G72900;AT1G19020
GO:0042446	e	hormone biosynthetic process	11/166	367/22591	8.95e-05	0.768	0.763	0.764	n.a.	biological_process	AT1G67110;AT1G18570;AT4G11280;AT1G12080;AT1G72900;AT4G39830;AT4G31910;AT4G37290;AT3G23250;AT3G50930;AT1G15550
GO:0045088	e	regulation of innate immune response	8/166	193/22591	9.36e-05	0.803	0.798	0.799	n.a.	biological_process	AT1G61740;AT3G19030;AT2G35980;AT1G18570;AT1G72900;AT5G47220;AT5G40990;AT2G26530
GO:0009612	e	response to mechanical stimulus	4/166	33/22591	9.74e-05	0.836	0.83	0.832	n.a.	biological_process	AT4G11280;AT2G06850;AT3G50930;AT2G26530
GO:0050776	e	regulation of immune response	8/166	196/22591	0.000104	0.894	0.888	0.89	n.a.	biological_process	AT1G61740;AT3G19030;AT2G35980;AT1G18570;AT1G72900;AT5G47220;AT5G40990;AT2G26530
GO:0048583	e	regulation of response to stimulus	14/166	586/22591	0.000114	0.976	0.969	0.971	n.a.	biological_process	AT1G61740;AT3G19030;AT2G35980;AT1G18570;AT1G72900;AT3G07650;AT5G47220;AT4G39070;AT3G02800;AT5G20910;AT5G40990;AT5G13080;AT2G26530;AT1G19020
GO:0002682	e	regulation of immune system process	8/166	201/22591	0.000124	1	1	1	n.a.	biological_process	AT1G61740;AT3G19030;AT2G35980;AT1G18570;AT1G72900;AT5G47220;AT5G40990;AT2G26530
GO:0051716	e	cellular response to stimulus	20/166	1073/22591	0.000124	1	1	1	n.a.	biological_process	AT1G32940;AT1G18570;AT1G76800;AT4G11280;AT5G64510;AT2G40080;AT1G14550;AT2G01900;AT5G57220;AT2G23270;AT2G46790;AT4G31910;AT5G19970;AT2G18680;AT2G38470;AT3G12900;AT5G48850;AT5G13080;AT2G26150;AT1G19020
GO:0009404	e	toxin metabolic process	6/166	105/22591	0.000127	1	1	1	n.a.	biological_process	AT3G50910;AT1G02930;AT2G35730;AT2G29460;AT2G38470;AT5G14730
GO:0014070	e	response to organic cyclic compound	9/166	259/22591	0.000132	1	1	1	n.a.	biological_process	AT1G18570;AT1G28480;AT3G50910;AT4G39070;AT5G37260;AT2G35730;AT5G40990;AT3G48360;AT5G14730
GO:0016143	e	S-glycoside metabolic process	6/166	106/22591	0.000134	1	1	1	n.a.	biological_process	AT4G13770;AT1G18570;AT4G37370;AT5G57220;AT3G19710;AT1G21440
GO:0019757	e	glycosinolate metabolic process	6/166	106/22591	0.000134	1	1	1	n.a.	biological_process	AT4G13770;AT1G18570;AT4G37370;AT5G57220;AT3G19710;AT1G21440
GO:0009867	e	jasmonic acid mediated signaling pathway	6/166	106/22591	0.000134	1	1	1	n.a.	biological_process	AT2G35980;AT1G18570;AT1G28480;AT5G47220;AT3G23250;AT2G26530
GO:0019760	e	glucosinolate metabolic process	6/166	106/22591	0.000134	1	1	1	n.a.	biological_process	AT4G13770;AT1G18570;AT4G37370;AT5G57220;AT3G19710;AT1G21440
GO:0016144	e	S-glycoside biosynthetic process	5/166	68/22591	0.000145	1	1	1	n.a.	biological_process	AT4G13770;AT1G18570;AT5G57220;AT3G19710;AT1G21440
GO:0019758	e	glycosinolate biosynthetic process	5/166	68/22591	0.000145	1	1	1	n.a.	biological_process	AT4G13770;AT1G18570;AT5G57220;AT3G19710;AT1G21440
GO:0019761	e	glucosinolate biosynthetic process	5/166	68/22591	0.000145	1	1	1	n.a.	biological_process	AT4G13770;AT1G18570;AT5G57220;AT3G19710;AT1G21440
GO:0009733	e	response to auxin	9/166	264/22591	0.000152	1	1	1	n.a.	biological_process	AT1G18570;AT4G11280;AT2G06850;AT4G12550;AT5G37260;AT5G20820;AT1G77690;AT3G23250;AT3G48360
GO:0006040	e	amino sugar metabolic process	4/166	37/22591	0.000154	1	1	1	n.a.	biological_process	AT3G47540;AT4G19810;AT1G24793;AT2G43570
GO:0009814	e	defense response, incompatible interaction	8/166	209/22591	0.000162	1	1	1	n.a.	biological_process	AT1G09750;AT5G52750;AT4G39830;AT4G16260;AT4G23190;AT3G50930;AT5G40990;AT2G43570
GO:0005618	e	cell wall	15/166	684/22591	0.000166	1	1	1	n.a.	cellular_component	AT3G59080;AT5G05340;AT3G20015;AT1G32940;AT1G09750;AT2G06850;AT3G09410;AT5G02490;AT4G19810;AT1G02930;AT3G12580;AT4G16260;AT2G02100;AT3G09440;AT2G43570
GO:0030312	e	external encapsulating structure	15/166	684/22591	0.000166	1	1	1	n.a.	cellular_component	AT3G59080;AT5G05340;AT3G20015;AT1G32940;AT1G09750;AT2G06850;AT3G09410;AT5G02490;AT4G19810;AT1G02930;AT3G12580;AT4G16260;AT2G02100;AT3G09440;AT2G43570
GO:0052542	e	defense response by callose deposition	4/166	38/22591	0.000171	1	1	1	n.a.	biological_process	AT1G18570;AT5G57220;AT3G23250;AT3G50930
GO:0033993	e	response to lipid	12/166	464/22591	0.000172	1	1	1	n.a.	biological_process	AT5G60660;AT1G18570;AT3G24500;AT4G19810;AT4G39070;AT5G37260;AT3G23250;AT5G20910;AT3G48360;AT1G15550;AT3G12320;AT1G73480
GO:0048511	e	rhythmic process	6/166	111/22591	0.000172	1	1	1	n.a.	biological_process	AT2G40080;AT3G07650;AT2G46790;AT5G37260;AT3G48360;AT3G12320
GO:0005506	e	iron ion binding	10/166	335/22591	0.000194	1	1	1	n.a.	molecular_function	AT2G34500;AT4G13770;AT1G67110;AT4G37370;AT5G57220;AT1G77760;AT1G13080;AT5G06900;AT1G15550;AT4G22710
GO:0009617	e	response to bacterium	10/166	336/22591	0.000199	1	1	1	n.a.	biological_process	AT2G35980;AT3G50260;AT1G18570;AT5G57220;AT5G02490;AT1G02930;AT3G12580;AT4G23190;AT2G38470;AT5G40990
GO:0005575	e	cellular_component	126/166	14061/22591	0.000204	1	1	1	n.a.	cellular_component	AT3G07090;AT5G39110;AT3G46230;AT4G28390;AT2G34500;AT1G64640;AT3G59080;AT3G32040;AT1G61740;AT5G05340;AT4G13770;AT1G72200;AT1G51820;AT1G67110;AT3G20015;AT1G32940;AT5G60660;AT4G25200;AT4G23400;AT2G35980;AT1G09750;AT4G15290;AT5G67030;AT2G21640;AT5G26280;AT3G50260;AT1G18570;AT1G76800;AT1G28480;AT1G12080;AT1G33340;AT5G64510;AT5G10430;AT5G25450;AT3G24500;AT2G32300;AT5G42830;AT2G40080;AT2G06850;AT1G14550…
GO:0048585	e	negative regulation of response to stimulus	8/166	220/22591	0.00023	1	1	1	n.a.	biological_process	AT2G35980;AT1G18570;AT1G72900;AT3G07650;AT4G39070;AT3G02800;AT5G20910;AT1G19020
GO:0009737	e	response to abscisic acid	10/166	346/22591	0.000251	1	1	1	n.a.	biological_process	AT5G60660;AT1G18570;AT3G24500;AT4G19810;AT5G37260;AT3G23250;AT5G20910;AT3G48360;AT3G12320;AT1G73480
GO:0097305	e	response to alcohol	10/166	348/22591	0.000263	1	1	1	n.a.	biological_process	AT5G60660;AT1G18570;AT3G24500;AT4G19810;AT5G37260;AT3G23250;AT5G20910;AT3G48360;AT3G12320;AT1G73480
GO:0080167	e	response to karrikin	6/166	120/22591	0.000263	1	1	1	n.a.	biological_process	AT2G40080;AT4G37370;AT5G13750;AT4G37290;AT4G39070;AT3G09440
GO:0045087	e	innate immune response	10/166	349/22591	0.000269	1	1	1	n.a.	biological_process	AT1G09750;AT1G18570;AT5G52750;AT4G39830;AT5G57220;AT4G16260;AT4G23190;AT3G50930;AT5G40990;AT2G43570
GO:0006955	e	immune response	10/166	353/22591	0.000295	1	1	1	n.a.	biological_process	AT1G09750;AT1G18570;AT5G52750;AT4G39830;AT5G57220;AT4G16260;AT4G23190;AT3G50930;AT5G40990;AT2G43570
GO:0010038	e	response to metal ion	11/166	423/22591	0.000307	1	1	1	n.a.	biological_process	AT4G25200;AT1G76800;AT5G26220;AT4G11280;AT5G02490;AT1G02930;AT3G12580;AT3G23250;AT2G36460;AT3G09440;AT3G12900
GO:0009759	e	indole glucosinolate biosynthetic process	2/166	4/22591	0.000319	1	1	1	n.a.	biological_process	AT1G18570;AT5G57220
GO:0010363	e	regulation of plant-type hypersensitive response	6/166	128/22591	0.000372	1	1	1	n.a.	biological_process	AT1G61740;AT3G19030;AT2G35980;AT1G18570;AT1G72900;AT2G26530
GO:0009414	e	response to water deprivation	9/166	299/22591	0.000382	1	1	1	n.a.	biological_process	AT1G32940;AT5G67030;AT3G24500;AT5G13750;AT1G02930;AT3G23250;AT2G38470;AT4G04330;AT1G73480
GO:0033554	e	cellular response to stress	17/166	907/22591	0.000386	1	1	1	n.a.	biological_process	AT1G32940;AT1G18570;AT1G76800;AT5G64510;AT1G14550;AT2G01900;AT5G57220;AT2G23270;AT4G31910;AT5G19970;AT2G18680;AT2G38470;AT3G12900;AT5G48850;AT5G13080;AT2G26150;AT1G19020
GO:0052545	e	callose localization	4/166	47/22591	0.000392	1	1	1	n.a.	biological_process	AT1G18570;AT5G57220;AT3G23250;AT3G50930
GO:0033037	e	polysaccharide localization	4/166	47/22591	0.000392	1	1	1	n.a.	biological_process	AT1G18570;AT5G57220;AT3G23250;AT3G50930
GO:0070887	e	cellular response to chemical stimulus	8/166	243/22591	0.000448	1	1	1	n.a.	biological_process	AT1G32940;AT1G76800;AT4G11280;AT1G14550;AT5G57220;AT2G23270;AT3G12900;AT2G26150
GO:0009415	e	response to water	9/166	306/22591	0.000452	1	1	1	n.a.	biological_process	AT1G32940;AT5G67030;AT3G24500;AT5G13750;AT1G02930;AT3G23250;AT2G38470;AT4G04330;AT1G73480
GO:1901617	e	organic hydroxy compound biosynthetic process	9/166	306/22591	0.000452	1	1	1	n.a.	biological_process	AT2G34500;AT5G53970;AT5G67030;AT1G18570;AT1G12080;AT4G39830;AT4G31910;AT3G50930;AT3G12320
GO:0009407	e	toxin catabolic process	5/166	87/22591	0.000458	1	1	1	n.a.	biological_process	AT3G50910;AT1G02930;AT2G35730;AT2G29460;AT5G14730
GO:0031347	e	regulation of defense response	9/166	307/22591	0.000462	1	1	1	n.a.	biological_process	AT1G61740;AT3G19030;AT2G35980;AT1G18570;AT1G72900;AT5G47220;AT5G40990;AT2G26530;AT1G19020
GO:0007165	e	signal transduction	29/166	2014/22591	0.00049	1	1	1	n.a.	biological_process	AT1G51820;AT2G35980;AT5G67030;AT3G50260;AT1G18570;AT1G28480;AT5G64510;AT3G24500;AT2G40080;AT1G72900;AT5G52750;AT5G47220;AT2G46790;AT4G23180;AT2G18680;AT3G02800;AT1G77690;AT3G23250;AT4G23190;AT1G74360;AT5G20910;AT3G50930;AT5G40990;AT1G72940;AT3G48360;AT1G15550;AT4G17490;AT2G26530;AT1G19020
GO:0016661	e	oxidoreductase activity, acting on other nitrogenous compounds as donors	2/166	5/22591	0.000529	1	1	1	n.a.	molecular_function	AT1G77760;AT2G15620
GO:0001944	e	vasculature development	3/166	22/22591	0.000541	1	1	1	n.a.	biological_process	AT4G11280;AT5G47220;AT4G17490
GO:0007623	e	circadian rhythm	5/166	91/22591	0.000564	1	1	1	n.a.	biological_process	AT3G07650;AT2G46790;AT5G37260;AT3G48360;AT3G12320
GO:0006612	e	protein targeting to membrane	6/166	139/22591	0.000577	1	1	1	n.a.	biological_process	AT1G61740;AT3G19030;AT2G35980;AT1G18570;AT1G72900;AT2G26530
GO:0009611	e	response to wounding	7/166	196/22591	0.000631	1	1	1	n.a.	biological_process	AT4G11280;AT3G19710;AT3G23250;AT3G50930;AT3G48360;AT2G26530;AT1G19020
GO:0010286	e	heat acclimation	4/166	54/22591	0.000668	1	1	1	n.a.	biological_process	AT4G37370;AT1G13080;AT2G38470;AT2G26150
GO:0080135	e	regulation of cellular response to stress	6/166	144/22591	0.000695	1	1	1	n.a.	biological_process	AT1G61740;AT3G19030;AT2G35980;AT1G18570;AT1G72900;AT2G26530
GO:1901072	e	glucosamine-containing compound catabolic process	3/166	24/22591	0.000704	1	1	1	n.a.	biological_process	AT3G47540;AT4G19810;AT2G43570
GO:0004568	e	chitinase activity	3/166	24/22591	0.000704	1	1	1	n.a.	molecular_function	AT3G47540;AT4G19810;AT2G43570
GO:0006030	e	chitin metabolic process	3/166	24/22591	0.000704	1	1	1	n.a.	biological_process	AT3G47540;AT4G19810;AT2G43570
GO:0046348	e	amino sugar catabolic process	3/166	24/22591	0.000704	1	1	1	n.a.	biological_process	AT3G47540;AT4G19810;AT2G43570
GO:0006032	e	chitin catabolic process	3/166	24/22591	0.000704	1	1	1	n.a.	biological_process	AT3G47540;AT4G19810;AT2G43570
GO:0006026	e	aminoglycan catabolic process	3/166	24/22591	0.000704	1	1	1	n.a.	biological_process	AT3G47540;AT4G19810;AT2G43570
GO:1901071	e	glucosamine-containing compound metabolic process	3/166	25/22591	0.000796	1	1	1	n.a.	biological_process	AT3G47540;AT4G19810;AT2G43570
GO:0010941	e	regulation of cell death	7/166	204/22591	0.000799	1	1	1	n.a.	biological_process	AT1G61740;AT3G19030;AT2G35980;AT3G50260;AT1G18570;AT1G72900;AT2G26530
GO:0042742	e	defense response to bacterium	8/166	270/22591	0.000891	1	1	1	n.a.	biological_process	AT2G35980;AT3G50260;AT1G18570;AT5G57220;AT1G02930;AT4G23190;AT2G38470;AT5G40990
GO:0048767	e	root hair elongation	4/166	59/22591	0.000934	1	1	1	n.a.	biological_process	AT5G60660;AT4G15290;AT2G32300;AT4G12550
GO:0080134	e	regulation of response to stress	9/166	339/22591	0.000936	1	1	1	n.a.	biological_process	AT1G61740;AT3G19030;AT2G35980;AT1G18570;AT1G72900;AT5G47220;AT5G40990;AT2G26530;AT1G19020
GO:0055114	e	oxidation-reduction process	23/166	1530/22591	0.000949	1	1	1	n.a.	biological_process	AT2G34500;AT5G05340;AT4G13770;AT1G67110;AT5G67030;AT5G25450;AT1G14550;AT4G37370;AT4G39830;AT5G20230;AT5G57220;AT1G60750;AT4G29740;AT5G06730;AT1G77760;AT1G13080;AT5G06900;AT2G15620;AT3G12900;AT5G39580;AT1G12200;AT1G15550;AT4G22710
GO:0090150	e	establishment of protein localization to membrane	6/166	154/22591	0.000986	1	1	1	n.a.	biological_process	AT1G61740;AT3G19030;AT2G35980;AT1G18570;AT1G72900;AT2G26530
GO:0098754	e	detoxification	5/166	104/22591	0.00103	1	1	1	n.a.	biological_process	AT3G50910;AT1G02930;AT2G35730;AT2G29460;AT5G14730
GO:0072657	e	protein localization to membrane	6/166	156/22591	0.00105	1	1	1	n.a.	biological_process	AT1G61740;AT3G19030;AT2G35980;AT1G18570;AT1G72900;AT2G26530
GO:1901659	e	glycosyl compound biosynthetic process	5/166	107/22591	0.00117	1	1	1	n.a.	biological_process	AT4G13770;AT1G18570;AT5G57220;AT3G19710;AT1G21440
GO:0042343	e	indole glucosinolate metabolic process	3/166	29/22591	0.00124	1	1	1	n.a.	biological_process	AT1G18570;AT4G37370;AT5G57220
GO:0065008	e	regulation of biological quality	19/166	1184/22591	0.00128	1	1	1	n.a.	biological_process	AT1G67110;AT5G60660;AT4G23400;AT1G18570;AT1G76800;AT1G28480;AT4G11280;AT1G12080;AT1G72900;AT4G39830;AT4G29740;AT5G13750;AT4G31910;AT4G37290;AT1G77760;AT1G77690;AT3G23250;AT3G50930;AT1G15550
GO:0009987	e	cellular process	104/166	11344/22591	0.00136	1	1	1	n.a.	biological_process	AT3G32040;AT5G05340;AT4G13770;AT1G72200;AT1G51820;AT1G67110;AT1G32940;AT5G60660;AT4G23400;AT2G35980;AT4G15290;AT5G53970;AT5G67030;AT5G26280;AT3G50260;AT1G18570;AT1G76800;AT1G28480;AT4G11280;AT1G12080;AT1G33340;AT5G64510;AT5G25450;AT3G24500;AT3G47540;AT2G32300;AT2G40080;AT4G15420;AT1G72900;AT5G52750;AT2G06850;AT1G14550;AT2G01900;AT4G37370;AT4G39830;AT5G57220;AT3G09410;AT4G29740;AT5G13750;AT3G52780…
GO:0006022	e	aminoglycan metabolic process	3/166	30/22591	0.00137	1	1	1	n.a.	biological_process	AT3G47540;AT4G19810;AT2G43570
GO:0071281	e	cellular response to iron ion	3/166	31/22591	0.00151	1	1	1	n.a.	biological_process	AT1G76800;AT4G11280;AT3G12900
GO:1901135	e	carbohydrate derivative metabolic process	14/166	766/22591	0.00161	1	1	1	n.a.	biological_process	AT4G13770;AT1G32940;AT1G18570;AT1G12080;AT3G47540;AT4G37370;AT5G57220;AT3G19710;AT4G19810;AT4G33790;AT2G36460;AT1G24793;AT2G43570;AT1G21440
GO:0001666	e	response to hypoxia	4/166	69/22591	0.00168	1	1	1	n.a.	biological_process	AT1G14550;AT5G57220;AT2G23270;AT2G26150
GO:0046914	e	transition metal ion binding	24/166	1698/22591	0.00173	1	1	1	n.a.	molecular_function	AT5G39110;AT2G34500;AT1G64640;AT4G13770;AT1G72200;AT1G67110;AT2G32300;AT4G37370;AT3G07650;AT4G39830;AT5G57220;AT1G22500;AT1G77760;AT1G02930;AT4G39070;AT1G23730;AT1G13080;AT5G06900;AT2G36460;AT5G20910;AT3G48360;AT1G15550;AT4G22710;AT4G40070
GO:0000160	e	phosphorelay signal transduction system	7/166	237/22591	0.00189	1	1	1	n.a.	biological_process	AT3G50260;AT3G24500;AT5G47220;AT2G46790;AT3G23250;AT5G40990;AT4G17490
GO:0006996	p	organelle organization	0/166	884/22591	0.00213	1	1	1	n.a.	biological_process	n.a.
GO:0009627	e	systemic acquired resistance	5/166	124/22591	0.00225	1	1	1	n.a.	biological_process	AT1G09750;AT4G39830;AT3G50930;AT5G40990;AT2G43570
GO:0036293	e	response to decreased oxygen levels	4/166	75/22591	0.00228	1	1	1	n.a.	biological_process	AT1G14550;AT5G57220;AT2G23270;AT2G26150
GO:0010053	e	root epidermal cell differentiation	4/166	75/22591	0.00228	1	1	1	n.a.	biological_process	AT2G32300;AT4G31910;AT4G12550;AT5G13080
GO:0009873	e	ethylene-activated signaling pathway	6/166	182/22591	0.00231	1	1	1	n.a.	biological_process	AT3G50260;AT3G24500;AT5G47220;AT3G23250;AT5G40990;AT4G17490
GO:0065007	e	biological regulation	60/166	5770/22591	0.00232	1	1	1	n.a.	biological_process	AT1G61740;AT5G05340;AT1G51820;AT1G67110;AT1G32940;AT5G60660;AT3G19030;AT4G23400;AT2G35980;AT4G25250;AT5G67030;AT5G26280;AT3G50260;AT1G18570;AT1G76800;AT1G28480;AT4G11280;AT1G12080;AT5G64510;AT3G24500;AT2G40080;AT3G25790;AT1G72900;AT5G52750;AT2G01900;AT3G07650;AT4G39830;AT5G13200;AT4G29740;AT5G13750;AT3G01970;AT5G47220;AT2G46790;AT5G02490;AT4G31910;AT4G37290;AT1G77760;AT4G23180;AT4G39070;AT2G18680…
GO:0070482	e	response to oxygen levels	4/166	76/22591	0.00239	1	1	1	n.a.	biological_process	AT1G14550;AT5G57220;AT2G23270;AT2G26150
GO:0009753	e	response to jasmonic acid	6/166	185/22591	0.0025	1	1	1	n.a.	biological_process	AT1G18570;AT4G11280;AT4G19810;AT5G37260;AT3G23250;AT3G48360
GO:0071248	e	cellular response to metal ion	3/166	37/22591	0.00252	1	1	1	n.a.	biological_process	AT1G76800;AT4G11280;AT3G12900
GO:0010583	e	response to cyclopentenone	3/166	38/22591	0.00272	1	1	1	n.a.	biological_process	AT3G50910;AT2G35730;AT5G14730
GO:0046686	e	response to cadmium ion	8/166	327/22591	0.00296	1	1	1	n.a.	biological_process	AT4G25200;AT5G26220;AT5G02490;AT1G02930;AT3G12580;AT3G23250;AT2G36460;AT3G09440
GO:0071695	e	anatomical structure maturation	4/166	81/22591	0.00301	1	1	1	n.a.	biological_process	AT4G11280;AT2G32300;AT4G31910;AT4G12550
GO:0009755	e	hormone-mediated signaling pathway	19/166	1256/22591	0.00305	1	1	1	n.a.	biological_process	AT1G51820;AT2G35980;AT3G50260;AT1G18570;AT1G28480;AT3G24500;AT5G47220;AT4G23180;AT3G02800;AT1G77690;AT3G23250;AT4G23190;AT1G74360;AT5G20910;AT5G40990;AT3G48360;AT1G15550;AT4G17490;AT2G26530
GO:0010167	e	response to nitrate	4/166	82/22591	0.00315	1	1	1	n.a.	biological_process	AT4G31910;AT5G19970;AT2G15620;AT3G48360
GO:0043067	e	regulation of programmed cell death	6/166	194/22591	0.00317	1	1	1	n.a.	biological_process	AT1G61740;AT3G19030;AT2G35980;AT1G18570;AT1G72900;AT2G26530
GO:1901657	e	glycosyl compound metabolic process	6/166	194/22591	0.00317	1	1	1	n.a.	biological_process	AT4G13770;AT1G18570;AT4G37370;AT5G57220;AT3G19710;AT1G21440
GO:0090627	e	plant epidermal cell differentiation	4/166	84/22591	0.00344	1	1	1	n.a.	biological_process	AT2G32300;AT4G31910;AT4G12550;AT5G13080
GO:0071241	e	cellular response to inorganic substance	3/166	43/22591	0.00388	1	1	1	n.a.	biological_process	AT1G76800;AT4G11280;AT3G12900
GO:0010039	e	response to iron ion	3/166	43/22591	0.00388	1	1	1	n.a.	biological_process	AT1G76800;AT4G11280;AT3G12900
GO:0009682	e	induced systemic resistance	2/166	13/22591	0.00397	1	1	1	n.a.	biological_process	AT1G18570;AT5G57220
GO:0031225	e	anchored component of membrane	7/166	271/22591	0.00399	1	1	1	n.a.	cellular_component	AT1G64640;AT3G59080;AT3G20015;AT1G09750;AT5G10430;AT2G32300;AT5G20230
GO:0009862	e	systemic acquired resistance, salicylic acid mediated signaling pathway	4/166	88/22591	0.00406	1	1	1	n.a.	biological_process	AT2G35980;AT1G18570;AT1G72900;AT1G19020
GO:0017144	e	drug metabolic process	13/166	759/22591	0.00409	1	1	1	n.a.	biological_process	AT5G05340;AT1G18570;AT3G47540;AT4G39830;AT5G06730;AT1G77760;AT4G19810;AT2G36460;AT3G50930;AT5G39580;AT3G21720;AT3G12320;AT2G43570
GO:0016999	e	antibiotic metabolic process	7/166	273/22591	0.00415	1	1	1	n.a.	biological_process	AT5G05340;AT1G18570;AT4G39830;AT5G06730;AT3G50930;AT5G39580;AT3G21720
GO:0021700	e	developmental maturation	4/166	91/22591	0.00458	1	1	1	n.a.	biological_process	AT4G11280;AT2G32300;AT4G31910;AT4G12550
GO:0048527	e	lateral root development	3/166	46/22591	0.00469	1	1	1	n.a.	biological_process	AT4G31910;AT4G12550;AT5G13080
GO:0048469	e	cell maturation	3/166	47/22591	0.00498	1	1	1	n.a.	biological_process	AT2G32300;AT4G31910;AT4G12550
GO:0048765	e	root hair cell differentiation	3/166	47/22591	0.00498	1	1	1	n.a.	biological_process	AT2G32300;AT4G31910;AT4G12550
GO:0048764	e	trichoblast maturation	3/166	47/22591	0.00498	1	1	1	n.a.	biological_process	AT2G32300;AT4G31910;AT4G12550
GO:1901615	e	organic hydroxy compound metabolic process	9/166	437/22591	0.00514	1	1	1	n.a.	biological_process	AT2G34500;AT5G53970;AT5G67030;AT1G18570;AT1G12080;AT4G39830;AT4G31910;AT3G50930;AT3G12320
GO:0009751	e	response to salicylic acid	5/166	153/22591	0.00551	1	1	1	n.a.	biological_process	AT1G18570;AT1G28480;AT5G37260;AT5G40990;AT3G48360
GO:0006811	e	ion transport	15/166	967/22591	0.0059	1	1	1	n.a.	biological_process	AT4G28390;AT5G60660;AT4G23400;AT5G26280;AT1G76800;AT5G52750;AT5G20230;AT4G08620;AT5G13750;AT3G01970;AT4G31910;AT5G19970;AT1G77690;AT2G35730;AT2G25680
GO:0052544	e	defense response by callose deposition in cell wall	2/166	16/22591	0.00602	1	1	1	n.a.	biological_process	AT1G18570;AT5G57220
GO:0052482	e	defense response by cell wall thickening	2/166	16/22591	0.00602	1	1	1	n.a.	biological_process	AT1G18570;AT5G57220
GO:0042430	e	indole-containing compound metabolic process	4/166	99/22591	0.00616	1	1	1	n.a.	biological_process	AT1G18570;AT4G37370;AT5G57220;AT2G38470
GO:0009058	e	biosynthetic process	49/166	4650/22591	0.00668	1	1	1	n.a.	biological_process	AT2G34500;AT3G32040;AT5G05340;AT4G13770;AT1G67110;AT1G32940;AT4G15290;AT5G53970;AT5G67030;AT3G50260;AT1G18570;AT4G11280;AT1G12080;AT3G24500;AT1G72900;AT2G01900;AT4G37370;AT4G39830;AT5G57220;AT3G19710;AT3G01970;AT5G47220;AT2G46790;AT5G02490;AT4G31910;AT4G37290;AT1G77760;AT4G39070;AT5G37260;AT1G13080;AT5G06900;AT3G12580;AT2G23420;AT3G23250;AT4G33790;AT2G38470;AT2G36460;AT4G04330;AT3G50930;AT1G55850…
GO:0009615	e	response to virus	4/166	103/22591	0.00708	1	1	1	n.a.	biological_process	AT2G35980;AT5G02490;AT3G12580;AT3G09440
GO:0015698	e	inorganic anion transport	5/166	163/22591	0.00717	1	1	1	n.a.	biological_process	AT4G08620;AT3G01970;AT4G31910;AT5G19970;AT2G25680
GO:0048528	e	post-embryonic root development	3/166	54/22591	0.00735	1	1	1	n.a.	biological_process	AT4G31910;AT4G12550;AT5G13080
GO:0090696	e	post-embryonic plant organ development	3/166	54/22591	0.00735	1	1	1	n.a.	biological_process	AT4G31910;AT4G12550;AT5G13080
GO:0008759	e	UDP-3-O-[3-hydroxymyristoyl] N-acetylglucosamine deacetylase activity	1/166	1/22591	0.00735	1	1	1	n.a.	molecular_function	AT1G24793
GO:2001227	e	quercitrin binding	1/166	1/22591	0.00735	1	1	1	n.a.	molecular_function	AT1G02930
GO:0048307	e	ferredoxin-nitrite reductase activity	1/166	1/22591	0.00735	1	1	1	n.a.	molecular_function	AT2G15620
GO:1900458	e	negative regulation of brassinosteroid mediated signaling pathway	1/166	1/22591	0.00735	1	1	1	n.a.	biological_process	AT4G39070
GO:0052663	e	antheraxanthin epoxidase activity	1/166	1/22591	0.00735	1	1	1	n.a.	molecular_function	AT5G67030
GO:0052662	e	zeaxanthin epoxidase activity	1/166	1/22591	0.00735	1	1	1	n.a.	molecular_function	AT5G67030
GO:0003996	e	acyl-CoA ligase activity	1/166	1/22591	0.00735	1	1	1	n.a.	molecular_function	AT4G31910
GO:0035885	e	exochitinase activity	1/166	1/22591	0.00735	1	1	1	n.a.	molecular_function	AT4G19810
GO:0048259	e	regulation of receptor-mediated endocytosis	1/166	1/22591	0.00735	1	1	1	n.a.	biological_process	AT2G01900
GO:0072512	e	trivalent inorganic cation transport	1/166	1/22591	0.00735	1	1	1	n.a.	biological_process	AT5G20230
GO:2001147	e	camalexin binding	1/166	1/22591	0.00735	1	1	1	n.a.	molecular_function	AT1G02930
GO:2000369	e	regulation of clathrin-dependent endocytosis	1/166	1/22591	0.00735	1	1	1	n.a.	biological_process	AT2G01900
GO:0098755	e	maintenance of seed dormancy by absisic acid	1/166	1/22591	0.00735	1	1	1	n.a.	biological_process	AT5G13200
GO:0004451	e	isocitrate lyase activity	1/166	1/22591	0.00735	1	1	1	n.a.	molecular_function	AT3G21720
GO:2000306	e	positive regulation of photomorphogenesis	1/166	1/22591	0.00735	1	1	1	n.a.	biological_process	AT4G39070
GO:0009540	e	zeaxanthin epoxidase [overall] activity	1/166	1/22591	0.00735	1	1	1	n.a.	molecular_function	AT5G67030
GO:0097243	e	flavonoid binding	1/166	1/22591	0.00735	1	1	1	n.a.	molecular_function	AT1G02930
GO:0010055	e	atrichoblast differentiation	1/166	1/22591	0.00735	1	1	1	n.a.	biological_process	AT5G13080
GO:0006792	e	regulation of sulfur utilization	1/166	1/22591	0.00735	1	1	1	n.a.	biological_process	AT5G48850
GO:0050421	e	nitrite reductase (NO-forming) activity	1/166	1/22591	0.00735	1	1	1	n.a.	molecular_function	AT2G15620
GO:0016662	e	oxidoreductase activity, acting on other nitrogenous compounds as donors, cytochrome as acceptor	1/166	1/22591	0.00735	1	1	1	n.a.	molecular_function	AT2G15620
GO:0016664	e	oxidoreductase activity, acting on other nitrogenous compounds as donors, iron-sulfur protein as acceptor	1/166	1/22591	0.00735	1	1	1	n.a.	molecular_function	AT2G15620
GO:0015690	e	aluminum cation transport	1/166	1/22591	0.00735	1	1	1	n.a.	biological_process	AT5G20230
GO:0006790	e	sulfur compound metabolic process	9/166	464/22591	0.0075	1	1	1	n.a.	biological_process	AT4G13770;AT1G18570;AT1G12080;AT4G37370;AT5G57220;AT3G19710;AT4G33790;AT2G38470;AT1G21440
GO:0048046	e	apoplast	8/166	389/22591	0.00824	1	1	1	n.a.	cellular_component	AT5G39110;AT5G05340;AT1G09750;AT2G06850;AT3G12580;AT2G15620;AT3G09440;AT2G43570
GO:0031966	e	mitochondrial membrane	5/166	169/22591	0.00831	1	1	1	n.a.	cellular_component	AT4G28390;AT5G25450;AT1G74360;AT3G50930;AT2G25680
GO:0010114	e	response to red light	3/166	57/22591	0.00853	1	1	1	n.a.	biological_process	AT5G67030;AT2G40080;AT1G15550
GO:0071732	e	cellular response to nitric oxide	2/166	20/22591	0.00935	1	1	1	n.a.	biological_process	AT1G76800;AT3G12900
