# Supplementary material for: Integrated bioinformatics analysis of As, Au, Cd, Pb and Cu heavy metal responsive marker genes through Arabidopsis thaliana GEO datasets
Source: PeerJ. 2019 Mar 18;7:e6495. doi: 10.7717/peerj.6495 (PMC6428040; doi:10.7717/peerj.6495)
Supplement: Table S6 [file peerj-07-6495-s006.xlsx]

## Sheet: Sheet1
TABLE S5 KEGG pathway enrichment analysis of the overlapping DEGs.
KEGG Pathway	Database	KEGG ID	Input number	Background number	P-Value	Corrected P-Value	Input-gene id	Input-gene symbol	Hyperlink
Estrogen signaling pathway	KEGG PATHWAY	ko04915	3	26	0.00321001	0.0661109	AT5G02490|AT3G12580|AT3G09440	AT5G02490|HSP70|AT3G09440	http://www.genome.jp/kegg-bin/show_pathway?ko04915/K03283%09red
Protein processing in endoplasmic reticulum	KEGG PATHWAY	ko04141	7	196	0.00501951	0.0661109	AT3G09350|AT3G12580|AT5G51440|AT3G46230|AT3G09440|AT4G25200|AT5G02490	Fes1A|HSP70|AT5G51440|HSP17.4|AT3G09440|ATHSP23.6-MITO|AT5G02490	http://www.genome.jp/kegg-bin/show_pathway?ko04141/K09562%09red/K13993%09red/K03283%09red
Measles	KEGG PATHWAY	ko05162	3	33	0.00595261	0.0661109	AT5G02490|AT3G12580|AT3G09440	AT5G02490|HSP70|AT3G09440	http://www.genome.jp/kegg-bin/show_pathway?ko05162/K03283%09red
Bisphenol degradation	KEGG PATHWAY	ko00363	3	37	0.00799491	0.0661109	AT4G37370|AT3G48360|AT5G57220	CYP81D8|BT2|CYP81F2	http://www.genome.jp/kegg-bin/show_pathway?ko00363/K00517%09red
Antigen processing and presentation	KEGG PATHWAY	ko04612	3	37	0.00799491	0.0661109	AT5G02490|AT3G12580|AT3G09440	AT5G02490|HSP70|AT3G09440	http://www.genome.jp/kegg-bin/show_pathway?ko04612/K03283%09red
Polycyclic aromatic hydrocarbon degradation	KEGG PATHWAY	ko00624	3	37	0.00799491	0.0661109	AT4G37370|AT3G48360|AT5G57220	CYP81D8|BT2|CYP81F2	http://www.genome.jp/kegg-bin/show_pathway?ko00624/K00517%09red
Nitrogen metabolism	KEGG PATHWAY	ko00910	3	40	0.00976582	0.0661109	AT2G15620|AT1G77760|AT1G23730	NIR1|NIA1|BCA3	http://www.genome.jp/kegg-bin/show_pathway?ko00910/K00366%09red/K01673%09red/K10534%09red
MAPK signaling pathway	KEGG PATHWAY	ko04010	3	40	0.00976582	0.0661109	AT5G02490|AT3G12580|AT3G09440	AT5G02490|HSP70|AT3G09440	http://www.genome.jp/kegg-bin/show_pathway?ko04010/K03283%09red
Influenza A	KEGG PATHWAY	ko05164	3	41	0.0104028	0.0661109	AT5G02490|AT3G12580|AT3G09440	AT5G02490|HSP70|AT3G09440	http://www.genome.jp/kegg-bin/show_pathway?ko05164/K03283%09red
Limonene and pinene degradation	KEGG PATHWAY	ko00903	3	42	0.0110633	0.0661109	AT4G37370|AT3G48360|AT5G57220	CYP81D8|BT2|CYP81F2	http://www.genome.jp/kegg-bin/show_pathway?ko00903/K00517%09red
Legionellosis	KEGG PATHWAY	ko05134	3	42	0.0110633	0.0661109	AT5G02490|AT3G12580|AT3G09440	AT5G02490|HSP70|AT3G09440	http://www.genome.jp/kegg-bin/show_pathway?ko05134/K03283%09red
Aminobenzoate degradation	KEGG PATHWAY	ko00627	3	43	0.0117475	0.0661109	AT4G37370|AT3G48360|AT5G57220	CYP81D8|BT2|CYP81F2	http://www.genome.jp/kegg-bin/show_pathway?ko00627/K00517%09red
Stilbenoid, diarylheptanoid and gingerol biosynthesis	KEGG PATHWAY	ko00945	3	44	0.0124557	0.0661109	AT4G37370|AT3G48360|AT5G57220	CYP81D8|BT2|CYP81F2	http://www.genome.jp/kegg-bin/show_pathway?ko00945/K00517%09red
Toxoplasmosis	KEGG PATHWAY	ko05145	3	49	0.0163585	0.080624	AT5G02490|AT3G12580|AT3G09440	AT5G02490|HSP70|AT3G09440	http://www.genome.jp/kegg-bin/show_pathway?ko05145/K03283%09red
Phenylpropanoid biosynthesis	KEGG PATHWAY	ko00940	5	145	0.0194219	0.0839373	AT5G05340|AT1G14550|AT5G06730|AT5G39580|AT3G60140	AT5G05340|AT1G14550|AT5G06730|AT5G39580|DIN2	http://www.genome.jp/kegg-bin/show_pathway?ko00940/K01188%09red/K00430%09red
Zeatin biosynthesis	KEGG PATHWAY	ko00908	2	19	0.0194637	0.0839373	AT4G29740|AT1G67110	CKX4|CYP735A2	http://www.genome.jp/kegg-bin/show_pathway?ko00908/K10717%09red/K00279%09red
