# Supplementary material for: Integrated bioinformatics analysis of As, Au, Cd, Pb and Cu heavy metal responsive marker genes through Arabidopsis thaliana GEO datasets
Source: PeerJ. 2019 Mar 18;7:e6495. doi: 10.7717/peerj.6495 (PMC6428040; doi:10.7717/peerj.6495)
Supplement: Table S7 [file peerj-07-6495-s007.xlsx]

## Sheet: Sheet1
TABLE S6 Information for PPI from the 168 filtered DEGs by the analysis of STRING database.
node1	node2	node1_string_internal_id	node2_string_internal_id	node1_external_id	node2_external_id	neighborhood_on_chromosome	gene_fusion	phylogenetic_cooccurrence	homology	coexpression	experimentally_determined_interaction	database_annotated	automated_textmining	combined_score
NIR1	NR1	123190	122053	3702.AT2G15620.1	3702.AT1G77760.1	0	0	0	0	0.624	0	0.939	0.951	0.998
HSP70	HSFA2	127860	124274	3702.AT3G12580.1	3702.AT2G26150.1	0	0	0	0	0.833	0.105	0.9	0.791	0.996
Hsp70-2	AT3G09440	136349	127520	3702.AT5G02490.1	3702.AT3G09440.1	0	0	0.527	0.989	0.818	0	0.9	0.801	0.981
AT4G28460	AT2G23270	134934	123980	3702.AT4G28460.1	3702.AT2G23270.1	0	0	0	0	0.731	0	0	0.911	0.975
AT3G09440	HSFA2	127520	124274	3702.AT3G09440.1	3702.AT2G26150.1	0	0	0	0	0.482	0.105	0.9	0.378	0.967
HSP70	AT3G09440	127860	127520	3702.AT3G12580.1	3702.AT3G09440.1	0	0	0.527	0.989	0.629	0	0.9	0.559	0.961
AT5G51440	HSP70	140763	127860	3702.AT5G51440.1	3702.AT3G12580.1	0.454	0	0	0	0.855	0.089	0	0.512	0.96
CYP83A1	BCAT4	133282	128671	3702.AT4G13770.1	3702.AT3G19710.1	0	0	0	0	0.853	0	0	0.74	0.96
PRR9	ELF4	126489	125764	3702.AT2G46790.1	3702.AT2G40080.1	0	0	0	0	0	0	0	0.959	0.959
Hsp70-2	HSFA2	136349	124274	3702.AT5G02490.1	3702.AT2G26150.1	0	0	0	0	0.276	0.105	0.9	0.382	0.954
AT4G37290	AT4G28460	135894	134934	3702.AT4G37290.1	3702.AT4G28460.1	0	0	0	0	0.489	0	0	0.913	0.953
Hsp70-2	HSP70	136349	127860	3702.AT5G02490.1	3702.AT3G12580.1	0	0	0.527	0.988	0.499	0	0.9	0.591	0.948
CYP81F2	MYB51	141393	117172	3702.AT5G57220.1	3702.AT1G18570.1	0	0	0	0	0.729	0	0	0.804	0.944
MBF1C	HSFA2	129197	124274	3702.AT3G24500.1	3702.AT2G26150.1	0	0	0	0	0.853	0	0	0.609	0.94
ACS6	WRKY33	133016	125595	3702.AT4G11280.1	3702.AT2G38470.1	0	0	0	0	0.826	0	0	0.67	0.94
AT5G64170	PRR9	142125	126489	3702.AT5G64170.2	3702.AT2G46790.1	0	0	0	0	0.837	0	0	0.632	0.937
CYP81F2	CYP81D8	141393	135902	3702.AT5G57220.1	3702.AT4G37370.1	0	0	0.527	0.959	0.259	0	0.9	0.39	0.925
MBF1C	HSP70	129197	127860	3702.AT3G24500.1	3702.AT3G12580.1	0	0	0	0	0.862	0	0	0.447	0.92
HSP17.4	HSP70	130231	127860	3702.AT3G46230.1	3702.AT3G12580.1	0.454	0	0	0	0.615	0.089	0	0.607	0.914
WRKY33	MYB51	125595	117172	3702.AT2G38470.1	3702.AT1G18570.1	0	0	0	0	0.834	0	0	0.492	0.912
HSP23.6	HSP70	134575	127860	3702.AT4G25200.1	3702.AT3G12580.1	0.454	0	0	0	0.596	0.089	0	0.569	0.902
CYP81F2	BT2	141393	130454	3702.AT5G57220.1	3702.AT3G48360.1	0	0	0	0	0	0	0.9	0	0.9
CYP81D8	BT2	135902	130454	3702.AT4G37370.1	3702.AT3G48360.1	0	0	0	0	0	0	0.9	0	0.9
ERF6	WRKY33	133735	125595	3702.AT4G17490.1	3702.AT2G38470.1	0	0	0	0	0.802	0	0	0.5	0.896
COL9	ELF4	127379	125764	3702.AT3G07650.1	3702.AT2G40080.1	0	0	0	0	0.792	0	0	0.493	0.89
BCS1	WRKY33	130732	125595	3702.AT3G50930.1	3702.AT2G38470.1	0	0	0	0	0.852	0	0	0.226	0.88
HSP70	Fes1A	127860	127511	3702.AT3G12580.1	3702.AT3G09350.1	0	0	0	0	0.86	0.108	0	0.105	0.878
WRKY33	AR781	125595	124313	3702.AT2G38470.1	3702.AT2G26530.1	0	0	0	0	0.853	0	0	0.2	0.877
ChiC	CHI	133994	126146	3702.AT4G19810.1	3702.AT2G43570.1	0.065	0	0.314	0	0.187	0	0.525	0.579	0.876
BCS1	PGPS1	130732	117217	3702.AT3G50930.1	3702.AT1G19020.1	0.047	0	0	0	0.817	0	0	0.323	0.872
WRKY33	PGPS1	125595	117217	3702.AT2G38470.1	3702.AT1G19020.1	0	0	0	0	0.863	0	0	0.049	0.864
Fes1A	HSFA2	127511	124274	3702.AT3G09350.1	3702.AT2G26150.1	0	0	0	0	0.853	0.043	0	0.076	0.858
Fes1A	AT3G07090	127511	127318	3702.AT3G09350.1	3702.AT3G07090.1	0	0	0	0	0.855	0	0	0	0.855
AT5G51440	Fes1A	140763	127511	3702.AT5G51440.1	3702.AT3G09350.1	0	0	0	0	0.853	0	0	0	0.853
MBF1C	AT3G07090	129197	127318	3702.AT3G24500.1	3702.AT3G07090.1	0	0	0	0	0.853	0	0	0	0.853
ATSDI1	AT5G26220	140484	138702	3702.AT5G48850.1	3702.AT5G26220.1	0	0	0	0	0.74	0	0	0.449	0.85
MBF1C	Fes1A	129197	127511	3702.AT3G24500.1	3702.AT3G09350.1	0	0	0	0	0.837	0	0	0.102	0.847
AT5G64170	AT3G12320	142125	127834	3702.AT5G64170.2	3702.AT3G12320.1	0	0	0	0	0.847	0	0	0	0.847
AT5G51440	HSFA2	140763	124274	3702.AT5G51440.1	3702.AT2G26150.1	0	0	0	0	0.816	0	0	0.188	0.844
HSP70	AT2G19310	127860	123551	3702.AT3G12580.1	3702.AT2G19310.1	0.454	0	0	0	0.589	0.089	0	0.319	0.842
MBF1C	AT2G19310	129197	123551	3702.AT3G24500.1	3702.AT2G19310.1	0	0	0	0	0.79	0	0	0.277	0.842
ERF2	WRKY33	140305	125595	3702.AT5G47220.1	3702.AT2G38470.1	0	0	0	0	0.657	0	0	0.559	0.842
AT3G09440	AT3G07090	127520	127318	3702.AT3G09440.1	3702.AT3G07090.1	0	0	0	0	0.838	0	0	0	0.838
AT3G12320	PRR9	127834	126489	3702.AT3G12320.1	3702.AT2G46790.1	0	0	0	0	0.837	0	0	0	0.837
HSP70	AT3G07090	127860	127318	3702.AT3G12580.1	3702.AT3G07090.1	0	0	0	0	0.831	0	0	0	0.831
EAP1	WRKY33	131588	125595	3702.AT3G59080.1	3702.AT2G38470.1	0	0	0	0	0.829	0	0	0	0.829
AT3G07090	HSFA2	127318	124274	3702.AT3G07090.1	3702.AT2G26150.1	0	0	0	0	0.818	0	0	0	0.818
CRK11	PGPS1	134360	117217	3702.AT4G23190.1	3702.AT1G19020.1	0	0	0	0	0.817	0.045	0	0	0.817
AT5G51440	MBF1C	140763	129197	3702.AT5G51440.1	3702.AT3G24500.1	0	0	0	0	0.805	0	0	0.057	0.808
AT5G52750	BCS1	140902	130732	3702.AT5G52750.1	3702.AT3G50930.1	0	0	0	0	0.803	0	0	0	0.803
HSP23.6	HSFA2	134575	124274	3702.AT4G25200.1	3702.AT2G26150.1	0	0	0	0	0.648	0	0	0.461	0.802
HSP17.4	HSFA2	130231	124274	3702.AT3G46230.1	3702.AT2G26150.1	0	0	0	0	0.521	0	0	0.6	0.8
ERF6	AR781	133735	124313	3702.AT4G17490.1	3702.AT2G26530.1	0	0	0	0	0.798	0	0	0	0.798
ABA1	AT5G64170	142445	142125	3702.AT5G67030.1	3702.AT5G64170.2	0	0	0	0	0.795	0	0	0	0.795
AT5G04730	NILR1	136587	121708	3702.AT5G04730.1	3702.AT1G74360.1	0.06	0	0	0	0	0.611	0.094	0.45	0.793
RbcX1	AT3G62550	132513	131957	3702.AT4G04330.1	3702.AT3G62550.1	0	0	0	0	0.793	0	0	0	0.793
HSP23.6	HSP17.4	134575	130231	3702.AT4G25200.1	3702.AT3G46230.1	0	0	0	0.734	0.762	0	0	0.51	0.792
WRKY33	AT1G72900	125595	121552	3702.AT2G38470.1	3702.AT1G72900.1	0	0	0	0	0.792	0	0	0	0.792
AT5G52750	WRKY33	140902	125595	3702.AT5G52750.1	3702.AT2G38470.1	0	0	0	0	0.789	0	0	0	0.789
CYP81F2	PGPS1	141393	117217	3702.AT5G57220.1	3702.AT1G19020.1	0	0	0	0	0.745	0	0	0.2	0.788
AT5G52750	PGPS1	140902	117217	3702.AT5G52750.1	3702.AT1G19020.1	0	0	0	0	0.786	0	0	0	0.786
AT5G51440	AT3G09440	140763	127520	3702.AT5G51440.1	3702.AT3G09440.1	0.454	0	0	0	0.442	0.089	0	0.319	0.786
CYP81F2	WRKY33	141393	125595	3702.AT5G57220.1	3702.AT2G38470.1	0	0	0	0	0.65	0	0	0.397	0.779
BCAT4	AT1G21440	128671	117464	3702.AT3G19710.1	3702.AT1G21440.1	0	0	0	0	0.776	0	0	0	0.776
CYP81D8	NILR1	135902	121708	3702.AT4G37370.1	3702.AT1G74360.1	0.059	0	0	0	0.585	0.045	0	0.459	0.771
TAT7	BCAT4	141038	128671	3702.AT5G53970.1	3702.AT3G19710.1	0.067	0	0	0	0	0	0.525	0.52	0.769
HSP23.6	AT2G19310	134575	123551	3702.AT4G25200.1	3702.AT2G19310.1	0	0	0	0	0.442	0	0	0.602	0.768
Hsp70-2	NILR1	136349	121708	3702.AT5G02490.1	3702.AT1G74360.1	0	0	0	0	0.238	0.487	0	0.441	0.762
NILR1	SBT3.5	121708	118565	3702.AT1G74360.1	3702.AT1G32940.1	0.063	0	0	0	0.446	0.263	0	0.445	0.759
AT5G51440	HSP23.6	140763	134575	3702.AT5G51440.1	3702.AT4G25200.1	0	0	0.509	0.968	0.717	0.144	0	0.739	0.757
CYP81D8	PGPS1	135902	117217	3702.AT4G37370.1	3702.AT1G19020.1	0	0	0	0	0.671	0	0	0.286	0.755
AT3G09440	Fes1A	127520	127511	3702.AT3G09440.1	3702.AT3G09350.1	0	0	0	0	0.734	0.108	0	0.054	0.755
ERF6	ACS6	133735	133016	3702.AT4G17490.1	3702.AT4G11280.1	0	0	0	0	0.551	0	0	0.47	0.752
AT5G51440	Hsp70-2	140763	136349	3702.AT5G51440.1	3702.AT5G02490.1	0.454	0	0	0	0.352	0.089	0	0.319	0.751
AT5G51440	HSP17.4	140763	130231	3702.AT5G51440.1	3702.AT3G46230.1	0	0	0	0	0.575	0	0	0.423	0.744
AT5G42830	SBT3.5	139811	118565	3702.AT5G42830.1	3702.AT1G32940.1	0	0	0	0	0.313	0	0	0.637	0.739
CRK11	NILR1	134360	121708	3702.AT4G23190.1	3702.AT1G74360.1	0.057	0	0	0.693	0.677	0.129	0.094	0.096	0.732
CRK11	WRKY33	134360	125595	3702.AT4G23190.1	3702.AT2G38470.1	0	0	0	0	0.701	0	0	0.14	0.731
BCS1	MYB15	130732	129061	3702.AT3G50930.1	3702.AT3G23250.1	0	0	0	0	0.725	0	0	0.047	0.726
ORG1	NILR1	140979	121708	3702.AT5G53450.1	3702.AT1G74360.1	0	0	0	0	0.067	0.518	0.103	0.395	0.723
HSP17.4	AT3G09440	130231	127520	3702.AT3G46230.1	3702.AT3G09440.1	0.454	0	0	0	0.164	0.089	0	0.412	0.723
AT5G51440	AT2G19310	140763	123551	3702.AT5G51440.1	3702.AT2G19310.1	0	0	0	0	0.493	0	0	0.474	0.721
EAP1	MYB51	131588	117172	3702.AT3G59080.1	3702.AT1G18570.1	0	0	0	0	0.685	0	0	0.152	0.721
AT5G51440	AT3G07090	140763	127318	3702.AT5G51440.1	3702.AT3G07090.1	0	0	0	0	0.718	0	0	0	0.718
CYP81F2	NILR1	141393	121708	3702.AT5G57220.1	3702.AT1G74360.1	0.059	0	0	0	0.49	0.045	0	0.459	0.718
HSP70	NILR1	127860	121708	3702.AT3G12580.1	3702.AT1G74360.1	0	0	0	0	0.09	0.487	0	0.445	0.718
EAP1	AR781	131588	124313	3702.AT3G59080.1	3702.AT2G26530.1	0	0	0	0	0.716	0	0	0	0.716
AT3G09440	NILR1	127520	121708	3702.AT3G09440.1	3702.AT1G74360.1	0	0	0	0	0.08	0.487	0	0.441	0.713
Hsp70-2	HSP17.4	136349	130231	3702.AT5G02490.1	3702.AT3G46230.1	0.454	0	0	0	0.13	0.089	0	0.41	0.71
EAP1	SBT3.5	131588	118565	3702.AT3G59080.1	3702.AT1G32940.1	0	0	0	0	0.121	0.12	0	0.651	0.707
MYB15	WRKY33	129061	125595	3702.AT3G23250.1	3702.AT2G38470.1	0	0	0	0	0.635	0	0	0.225	0.705
CYP81D8	BCS1	135902	130732	3702.AT4G37370.1	3702.AT3G50930.1	0	0	0	0	0.58	0	0	0.327	0.705
BCS1	AT1G72900	130732	121552	3702.AT3G50930.1	3702.AT1G72900.1	0	0	0	0	0.704	0	0	0	0.704
AT3G09440	AT2G19310	127520	123551	3702.AT3G09440.1	3702.AT2G19310.1	0.454	0	0	0	0.227	0.089	0	0.319	0.703
MYB15	NILR1	129061	121708	3702.AT3G23250.1	3702.AT1G74360.1	0	0	0	0	0.527	0.241	0.103	0.187	0.703
CYP81F2	YLS9	141393	125324	3702.AT5G57220.1	3702.AT2G35980.1	0	0	0	0	0.199	0	0	0.638	0.697
TIN1	MBF1C	142164	129197	3702.AT5G64510.1	3702.AT3G24500.1	0	0	0	0	0.68	0	0	0.094	0.697
Hsp70-2	HSP23.6	136349	134575	3702.AT5G02490.1	3702.AT4G25200.1	0.454	0	0	0	0.183	0.089	0	0.338	0.695
CKX4	CYP735A2	135075	120953	3702.AT4G29740.2	3702.AT1G67110.1	0	0	0	0	0	0	0.174	0.643	0.693
BCB	PGPS1	138150	117217	3702.AT5G20230.1	3702.AT1G19020.1	0	0	0	0	0.684	0	0	0.068	0.693
HSP23.6	AT3G09440	134575	127520	3702.AT4G25200.1	3702.AT3G09440.1	0.454	0	0	0	0.187	0.089	0	0.319	0.687
PGPS1	MYB51	117217	117172	3702.AT1G19020.1	3702.AT1G18570.1	0	0	0	0	0.675	0	0	0.069	0.685
MYB15	AR781	129061	124313	3702.AT3G23250.1	3702.AT2G26530.1	0	0	0	0	0.683	0	0	0	0.683
AT5G25450	Fes1A	138631	127511	3702.AT5G25450.1	3702.AT3G09350.1	0	0	0	0	0.682	0	0	0	0.682
AR781	AT1G72940	124313	121556	3702.AT2G26530.1	3702.AT1G72940.1	0	0	0	0	0.681	0	0	0	0.681
AR781	PGPS1	124313	117217	3702.AT2G26530.1	3702.AT1G19020.1	0	0	0	0	0.678	0	0	0	0.678
TIN1	Fes1A	142164	127511	3702.AT5G64510.1	3702.AT3G09350.1	0	0	0	0	0.58	0	0	0.262	0.676
AT1G72900	PGPS1	121552	117217	3702.AT1G72900.1	3702.AT1G19020.1	0	0	0	0	0.675	0	0	0	0.675
CRK11	EAP1	134360	131588	3702.AT4G23190.1	3702.AT3G59080.1	0	0	0	0	0.644	0.045	0.1	0.058	0.673
AT5G42830	EAP1	139811	131588	3702.AT5G42830.1	3702.AT3G59080.1	0	0	0	0	0.134	0	0	0.637	0.672
CYP83A1	MYB51	133282	117172	3702.AT4G13770.1	3702.AT1G18570.1	0	0	0	0	0	0	0	0.672	0.672
ACS6	BCAT4	133016	128671	3702.AT4G11280.1	3702.AT3G19710.1	0.067	0	0	0	0	0	0.525	0.319	0.671
BCAT4	MYB51	128671	117172	3702.AT3G19710.1	3702.AT1G18570.1	0	0	0	0	0	0	0	0.67	0.67
Hsp70-2	AT2G19310	136349	123551	3702.AT5G02490.1	3702.AT2G19310.1	0.454	0	0	0	0.13	0.089	0	0.319	0.665
CYP81D8	GSTU4	135902	124615	3702.AT4G37370.1	3702.AT2G29460.1	0	0	0	0	0.495	0	0	0.365	0.665
TIN1	HSP70	142164	127860	3702.AT5G64510.1	3702.AT3G12580.1	0	0	0	0	0.662	0	0	0.048	0.665
ABA1	AT3G12320	142445	127834	3702.AT5G67030.1	3702.AT3G12320.1	0	0	0	0	0.665	0	0	0	0.665
AT1G72940	AT1G72900	121556	121552	3702.AT1G72940.1	3702.AT1G72900.1	0	0	0	0.978	0.659	0	0	0.6	0.664
CYP81F2	AT5G39580	141393	139455	3702.AT5G57220.1	3702.AT5G39580.1	0	0	0	0	0.441	0	0	0.42	0.662
CYP81F2	CRK11	141393	134360	3702.AT5G57220.1	3702.AT4G23190.1	0.059	0	0	0	0.632	0	0	0.1	0.661
HSP23.6	Fes1A	134575	127511	3702.AT4G25200.1	3702.AT3G09350.1	0	0	0	0	0.66	0	0	0	0.66
WRKY33	AT1G72940	125595	121556	3702.AT2G38470.1	3702.AT1G72940.1	0	0	0	0	0.659	0	0	0	0.659
AT5G52750	MYB51	140902	117172	3702.AT5G52750.1	3702.AT1G18570.1	0	0	0	0	0.652	0	0	0	0.652
ACS6	AR781	133016	124313	3702.AT4G11280.1	3702.AT2G26530.1	0	0	0	0	0.65	0	0	0	0.65
CYP81D8	CRK11	135902	134360	3702.AT4G37370.1	3702.AT4G23190.1	0.059	0	0	0	0.617	0	0	0.1	0.647
ORG1	AT5G04730	140979	136587	3702.AT5G53450.1	3702.AT5G04730.1	0	0	0	0	0	0.384	0.119	0.403	0.647
AT5G52750	AT1G72900	140902	121552	3702.AT5G52750.1	3702.AT1G72900.1	0	0	0	0	0.647	0	0	0	0.647
CYP83A1	AT1G21440	133282	117464	3702.AT4G13770.1	3702.AT1G21440.1	0	0	0	0	0.64	0	0	0	0.64
BCB	WRKY33	138150	125595	3702.AT5G20230.1	3702.AT2G38470.1	0	0	0	0	0.59	0	0	0.153	0.638
WRKY33	GRX480	125595	118139	3702.AT2G38470.1	3702.AT1G28480.1	0	0	0	0	0.403	0	0	0.42	0.638
WRKY33	FBS1	125595	120340	3702.AT2G38470.1	3702.AT1G61340.2	0	0	0	0	0.638	0	0	0	0.638
Hsp70-2	Fes1A	136349	127511	3702.AT5G02490.1	3702.AT3G09350.1	0	0	0	0	0.602	0.108	0	0.054	0.636
BCS1	AR781	130732	124313	3702.AT3G50930.1	3702.AT2G26530.1	0	0	0	0	0.636	0	0	0	0.636
AT5G52750	CRK11	140902	134360	3702.AT5G52750.1	3702.AT4G23190.1	0	0	0	0	0.631	0	0	0	0.631
AT5G52790	AIR1	140906	133150	3702.AT5G52790.1	3702.AT4G12550.1	0	0	0	0	0	0	0	0.631	0.631
HSP23.6	MBF1C	134575	129197	3702.AT4G25200.1	3702.AT3G24500.1	0	0	0	0	0.589	0	0	0.134	0.629
ERF2	AR781	140305	124313	3702.AT5G47220.1	3702.AT2G26530.1	0	0	0	0	0.602	0	0	0.101	0.626
CEJ1	PGPS1	130656	117217	3702.AT3G50260.1	3702.AT1G19020.1	0	0	0	0	0.624	0	0	0	0.624
HSP17.4	MBF1C	130231	129197	3702.AT3G46230.1	3702.AT3G24500.1	0	0	0	0	0.574	0	0	0.153	0.624
YLS9	NILR1	125324	121708	3702.AT2G35980.1	3702.AT1G74360.1	0	0	0	0	0.623	0	0	0	0.623
ERF6	EAP1	133735	131588	3702.AT4G17490.1	3702.AT3G59080.1	0	0	0	0	0.623	0	0	0	0.623
ABA1	TAT7	142445	141038	3702.AT5G67030.1	3702.AT5G53970.1	0	0	0	0	0.185	0	0.525	0.099	0.621
EAP1	PGPS1	131588	117217	3702.AT3G59080.1	3702.AT1G19020.1	0	0	0	0	0.621	0	0	0	0.621
TIN1	AT3G07090	142164	127318	3702.AT5G64510.1	3702.AT3G07090.1	0	0	0	0	0.619	0	0	0	0.619
PIP2;4	ATCSLB05	141758	133480	3702.AT5G60660.1	3702.AT4G15290.1	0.064	0	0	0	0.342	0	0	0.429	0.618
NILR1	MYB51	121708	117172	3702.AT1G74360.1	3702.AT1G18570.1	0	0	0	0	0.455	0.241	0.103	0.094	0.618
BCS1	FBS1	130732	120340	3702.AT3G50930.1	3702.AT1G61340.2	0	0	0	0	0.615	0	0	0	0.615
AT5G51440	AT5G25450	140763	138631	3702.AT5G51440.1	3702.AT5G25450.1	0	0	0	0	0.615	0	0	0	0.615
MYB15	FBS1	129061	120340	3702.AT3G23250.1	3702.AT1G61340.2	0	0	0	0	0.614	0	0	0	0.614
CYP81F2	EAP1	141393	131588	3702.AT5G57220.1	3702.AT3G59080.1	0	0	0	0	0.55	0.044	0	0.171	0.612
AT5G25450	MBF1C	138631	129197	3702.AT5G25450.1	3702.AT3G24500.1	0	0	0	0	0.611	0	0	0	0.611
AT1G72900	MYB51	121552	117172	3702.AT1G72900.1	3702.AT1G18570.1	0	0	0	0	0.611	0	0	0	0.611
AT5G25450	HSP17.4	138631	130231	3702.AT5G25450.1	3702.AT3G46230.1	0	0	0	0	0.61	0	0	0	0.61
ERF2	ACS6	140305	133016	3702.AT5G47220.1	3702.AT4G11280.1	0	0	0	0	0.321	0	0	0.449	0.609
CRK10	WRKY33	134359	125595	3702.AT4G23180.1	3702.AT2G38470.1	0	0	0	0	0.603	0	0	0.055	0.608
NILR1	PGPS1	121708	117217	3702.AT1G74360.1	3702.AT1G19020.1	0	0	0	0	0.607	0.045	0	0	0.608
AT5G42830	AT4G39830	139811	136157	3702.AT5G42830.1	3702.AT4G39830.1	0	0	0	0	0.311	0	0	0.449	0.604
CYP93D1	NILR1	136815	121708	3702.AT5G06900.1	3702.AT1G74360.1	0.059	0	0	0	0	0.045	0	0.593	0.602
ABA1	ACS6	142445	133016	3702.AT5G67030.1	3702.AT4G11280.1	0	0	0	0	0.046	0	0.525	0.189	0.6
HSP17.4	Fes1A	130231	127511	3702.AT3G46230.1	3702.AT3G09350.1	0	0	0	0	0.597	0	0	0	0.597
CRK11	MYB51	134360	117172	3702.AT4G23190.1	3702.AT1G18570.1	0	0	0	0	0.556	0.044	0.103	0.067	0.597
AR781	FBS1	124313	120340	3702.AT2G26530.1	3702.AT1G61340.2	0	0	0	0	0.594	0	0	0	0.594
AT5G64170	AT1G73480	142125	121612	3702.AT5G64170.2	3702.AT1G73480.1	0	0	0	0	0.587	0	0	0	0.587
WRKY75	YLS9	137393	125324	3702.AT5G13080.1	3702.AT2G35980.1	0	0	0	0	0.584	0	0	0.048	0.587
WRKY75	GSTU4	137393	124615	3702.AT5G13080.1	3702.AT2G29460.1	0	0	0	0	0.578	0	0	0.058	0.585
AT5G25450	HSP70	138631	127860	3702.AT5G25450.1	3702.AT3G12580.1	0	0	0	0	0.574	0.044	0	0.062	0.584
CYP710A1	NILR1	125166	121708	3702.AT2G34500.1	3702.AT1G74360.1	0.059	0	0	0	0.24	0.045	0	0.459	0.581
BCS1	AT1G72940	130732	121556	3702.AT3G50930.1	3702.AT1G72940.1	0	0	0	0	0.58	0	0	0	0.58
WRKY75	WRKY45	137393	126745	3702.AT5G13080.1	3702.AT3G01970.1	0	0	0	0.947	0.564	0	0	0.731	0.58
GSTU4	NILR1	124615	121708	3702.AT2G29460.1	3702.AT1G74360.1	0	0	0	0	0.52	0	0	0.156	0.577
ERF6	MYB51	133735	117172	3702.AT4G17490.1	3702.AT1G18570.1	0	0	0	0	0.412	0	0	0.306	0.574
ACS6	FBS1	133016	120340	3702.AT4G11280.1	3702.AT1G61340.2	0	0	0	0	0.572	0	0	0	0.572
SULTR1;1	MOT1	132742	124225	3702.AT4G08620.1	3702.AT2G25680.1	0	0	0	0	0.242	0	0	0.457	0.571
BCS1	GRX480	130732	118139	3702.AT3G50930.1	3702.AT1G28480.1	0	0	0	0	0.563	0	0	0.058	0.571
AR781	MYB51	124313	117172	3702.AT2G26530.1	3702.AT1G18570.1	0	0	0	0	0.57	0	0	0	0.57
ICL	NR1	128886	122053	3702.AT3G21720.1	3702.AT1G77760.1	0	0	0	0	0.074	0	0	0.553	0.568
AT5G52750	CRK10	140902	134359	3702.AT5G52750.1	3702.AT4G23180.1	0	0	0	0	0.567	0	0	0	0.567
ChiC	AT3G47540	133994	130360	3702.AT4G19810.1	3702.AT3G47540.2	0.065	0	0	0	0	0	0.525	0.102	0.566
ATSDI1	AT1G12030	140484	116489	3702.AT5G48850.1	3702.AT1G12030.1	0	0	0	0	0.281	0	0	0.42	0.565
TAT7	CKX4	141038	135075	3702.AT5G53970.1	3702.AT4G29740.2	0.066	0	0	0	0	0.042	0.525	0.095	0.563
CKX4	ACS6	135075	133016	3702.AT4G29740.2	3702.AT4G11280.1	0.066	0	0	0	0	0.042	0.525	0.095	0.563
BCB	MYB15	138150	129061	3702.AT5G20230.1	3702.AT3G23250.1	0	0	0	0	0.489	0	0	0.178	0.562
ACS6	BCS1	133016	130732	3702.AT4G11280.1	3702.AT3G50930.1	0.063	0	0	0	0.539	0	0	0.069	0.562
AT4G39830	EAP1	136157	131588	3702.AT4G39830.1	3702.AT3G59080.1	0	0	0	0	0.268	0	0	0.427	0.562
MYB15	PGPS1	129061	117217	3702.AT3G23250.1	3702.AT1G19020.1	0	0	0	0	0.56	0	0	0	0.561
HSP70	NR1	127860	122053	3702.AT3G12580.1	3702.AT1G77760.1	0.043	0	0	0	0.046	0.099	0	0.528	0.56
ABA1	GA3OX1	142445	116867	3702.AT5G67030.1	3702.AT1G15550.1	0	0	0	0	0	0	0	0.559	0.559
AT2G21640	PGPS1	123804	117217	3702.AT2G21640.1	3702.AT1G19020.1	0	0	0	0	0	0	0	0.558	0.558
WRKY75	CYP710A1	137393	125166	3702.AT5G13080.1	3702.AT2G34500.1	0	0	0	0	0.507	0	0	0.14	0.558
AT3G09440	NR1	127520	122053	3702.AT3G09440.1	3702.AT1G77760.1	0.043	0	0	0	0.046	0.099	0	0.523	0.555
CRK11	MYB15	134360	129061	3702.AT4G23190.1	3702.AT3G23250.1	0	0	0	0	0.515	0.044	0.103	0.055	0.554
CRK11	BCS1	134360	130732	3702.AT4G23190.1	3702.AT3G50930.1	0.062	0	0	0	0.537	0.043	0	0.054	0.554
AT5G64170	ELF4	142125	125764	3702.AT5G64170.2	3702.AT2G40080.1	0	0	0	0	0	0	0	0.554	0.554
Hsp70-2	NR1	136349	122053	3702.AT5G02490.1	3702.AT1G77760.1	0.043	0	0	0	0.046	0.099	0	0.521	0.553
CRK11	AR781	134360	124313	3702.AT4G23190.1	3702.AT2G26530.1	0	0	0	0	0.552	0	0	0	0.552
BCB	CYP81D8	138150	135902	3702.AT5G20230.1	3702.AT4G37370.1	0	0	0	0	0.403	0	0	0.272	0.546
NILR1	GSTF6	121708	115508	3702.AT1G74360.1	3702.AT1G02930.1	0	0	0	0	0.293	0.115	0	0.331	0.544
Hsp70-2	AT3G07090	136349	127318	3702.AT5G02490.1	3702.AT3G07090.1	0	0	0	0	0.544	0	0	0	0.544
Fes1A	AT2G19310	127511	123551	3702.AT3G09350.1	3702.AT2G19310.1	0	0	0	0	0.542	0	0	0	0.542
AT5G25450	HSFA2	138631	124274	3702.AT5G25450.1	3702.AT2G26150.1	0	0	0	0	0.542	0	0	0	0.542
WRKY75	NILR1	137393	121708	3702.AT5G13080.1	3702.AT1G74360.1	0	0	0	0	0.541	0	0	0	0.541
AT5G25450	HSP23.6	138631	134575	3702.AT5G25450.1	3702.AT4G25200.1	0	0	0	0	0.536	0	0	0	0.536
CYP83A1	FMO	133282	116507	3702.AT4G13770.1	3702.AT1G12200.1	0.042	0	0	0	0	0.105	0	0.503	0.536
HSFA2	AT2G19310	124274	123551	3702.AT2G26150.1	3702.AT2G19310.1	0	0	0	0	0.525	0	0	0.061	0.534
AT4G28460	BCS1	134934	130732	3702.AT4G28460.1	3702.AT3G50930.1	0	0	0	0	0.534	0	0	0	0.534
CYP706A2	NILR1	134307	121708	3702.AT4G22710.1	3702.AT1G74360.1	0.059	0	0	0	0.153	0.045	0	0.459	0.533
TIN1	AT5G51440	142164	140763	3702.AT5G64510.1	3702.AT5G51440.1	0	0	0	0	0.533	0	0	0	0.533
BCS1	NILR1	130732	121708	3702.AT3G50930.1	3702.AT1G74360.1	0.062	0	0	0	0.507	0.043	0	0.069	0.533
CYP81D8	WRKY33	135902	125595	3702.AT4G37370.1	3702.AT2G38470.1	0	0	0	0	0.467	0	0	0.158	0.532
AT4G39830	NILR1	136157	121708	3702.AT4G39830.1	3702.AT1G74360.1	0	0	0	0	0.505	0.081	0	0	0.526
ERF6	PGPS1	133735	117217	3702.AT4G17490.1	3702.AT1G19020.1	0	0	0	0	0.525	0	0	0	0.525
TIN1	HSFA2	142164	124274	3702.AT5G64510.1	3702.AT2G26150.1	0	0	0	0	0.509	0	0	0.071	0.525
AT4G28460	MYB15	134934	129061	3702.AT4G28460.1	3702.AT3G23250.1	0	0	0	0	0.524	0	0	0	0.524
CYP706A2	AR781	134307	124313	3702.AT4G22710.1	3702.AT2G26530.1	0	0	0	0	0.523	0	0	0	0.523
AT5G42830	CYP81D8	139811	135902	3702.AT5G42830.1	3702.AT4G37370.1	0	0	0	0	0.365	0	0	0.279	0.523
AT4G15420	HSP70	133497	127860	3702.AT4G15420.1	3702.AT3G12580.1	0	0	0	0	0.305	0	0	0.342	0.523
AT5G52750	AT1G72940	140902	121556	3702.AT5G52750.1	3702.AT1G72940.1	0	0	0	0	0.522	0	0	0	0.522
BCS1	MYB51	130732	117172	3702.AT3G50930.1	3702.AT1G18570.1	0	0	0	0	0.515	0	0	0.054	0.521
AR781	AT1G72900	124313	121552	3702.AT2G26530.1	3702.AT1G72900.1	0	0	0	0	0.521	0	0	0	0.521
AT3G59370	AT1G12080	131617	116495	3702.AT3G59370.1	3702.AT1G12080.2	0	0	0	0	0.196	0	0	0.428	0.52
BCB	BCS1	138150	130732	3702.AT5G20230.1	3702.AT3G50930.1	0	0	0	0	0.481	0	0	0.113	0.52
AT4G37290	AT2G23270	135894	123980	3702.AT4G37290.1	3702.AT2G23270.1	0	0	0	0.967	0.505	0	0	0.913	0.519
WRKY75	CHI	137393	126146	3702.AT5G13080.1	3702.AT2G43570.1	0	0	0	0	0.435	0	0	0.173	0.512
CYP81F2	GSTF6	141393	115508	3702.AT5G57220.1	3702.AT1G02930.1	0	0	0	0	0.304	0	0	0.327	0.512
CEJ1	GRX480	130656	118139	3702.AT3G50260.1	3702.AT1G28480.1	0	0	0	0	0.497	0	0	0.065	0.509
ERF2	BCS1	140305	130732	3702.AT5G47220.1	3702.AT3G50930.1	0	0	0	0	0.444	0	0	0.152	0.508
AT4G37290	WRKY33	135894	125595	3702.AT4G37290.1	3702.AT2G38470.1	0	0	0	0	0.463	0	0	0.12	0.507
EAP1	AT1G72940	131588	121556	3702.AT3G59080.1	3702.AT1G72940.1	0	0	0	0	0.507	0	0	0	0.507
CRK10	EAP1	134359	131588	3702.AT4G23180.1	3702.AT3G59080.1	0	0	0	0	0.464	0.045	0.1	0.058	0.507
GRX480	PGPS1	118139	117217	3702.AT1G28480.1	3702.AT1G19020.1	0	0	0	0	0.506	0	0	0	0.506
YLS9	CYP710A1	125324	125166	3702.AT2G35980.1	3702.AT2G34500.1	0	0	0	0	0.506	0	0	0	0.506
AT3G09440	GSTF6	127520	115508	3702.AT3G09440.1	3702.AT1G02930.1	0	0	0	0	0.09	0.242	0	0.341	0.506
SULTR1;1	BCA3	132742	117708	3702.AT4G08620.1	3702.AT1G23730.1	0.454	0	0	0	0.058	0	0	0.117	0.506
AT5G13200	PGPS1	137406	117217	3702.AT5G13200.1	3702.AT1G19020.1	0	0	0	0	0.506	0	0	0	0.506
PFA-DSP3	PGPS1	126835	117217	3702.AT3G02800.1	3702.AT1G19020.1	0	0	0	0	0.504	0	0	0	0.504
AT5G52750	AR781	140902	124313	3702.AT5G52750.1	3702.AT2G26530.1	0	0	0	0	0.504	0	0	0	0.504
MYB15	GRX480	129061	118139	3702.AT3G23250.1	3702.AT1G28480.1	0	0	0	0	0.504	0	0	0	0.504
BCB	AR781	138150	124313	3702.AT5G20230.1	3702.AT2G26530.1	0	0	0	0	0.503	0	0	0	0.503
FBS1	PGPS1	120340	117217	3702.AT1G61340.2	3702.AT1G19020.1	0	0	0	0	0.499	0	0	0	0.499
AT5G52750	EAP1	140902	131588	3702.AT5G52750.1	3702.AT3G59080.1	0	0	0	0	0.5	0	0	0	0.499
CYP706A2	WRKY33	134307	125595	3702.AT4G22710.1	3702.AT2G38470.1	0	0	0	0	0.492	0	0	0.054	0.498
AT4G28460	WRKY33	134934	125595	3702.AT4G28460.1	3702.AT2G38470.1	0	0	0	0	0.453	0	0	0.12	0.498
ERF2	ERF6	140305	133735	3702.AT5G47220.1	3702.AT4G17490.1	0	0	0	0.807	0.439	0	0	0.557	0.497
ACS6	EAP1	133016	131588	3702.AT4G11280.1	3702.AT3G59080.1	0	0	0	0	0.493	0	0	0.049	0.497
ACS6	AT1G72940	133016	121556	3702.AT4G11280.1	3702.AT1G72940.1	0	0	0	0	0.487	0	0	0.059	0.496
CYP81D8	AT1G72900	135902	121552	3702.AT4G37370.1	3702.AT1G72900.1	0	0	0	0	0.496	0	0	0	0.496
CYP81D8	PFA-DSP3	135902	126835	3702.AT4G37370.1	3702.AT3G02800.1	0	0	0	0	0.495	0	0	0.043	0.496
AT4G37290	MYB51	135894	117172	3702.AT4G37290.1	3702.AT1G18570.1	0	0	0	0	0.395	0	0	0.201	0.495
AT3G07090	AT2G19310	127318	123551	3702.AT3G07090.1	3702.AT2G19310.1	0	0	0	0	0.496	0	0	0	0.495
AT4G28460	NILR1	134934	121708	3702.AT4G28460.1	3702.AT1G74360.1	0	0	0	0	0.494	0	0	0	0.494
AGP4	ENODL8	137155	120693	3702.AT5G10430.1	3702.AT1G64640.1	0	0	0	0	0.494	0	0	0	0.493
EAP1	MYB15	131588	129061	3702.AT3G59080.1	3702.AT3G23250.1	0	0	0	0	0.493	0	0	0	0.493
AT5G52750	AT4G39830	140902	136157	3702.AT5G52750.1	3702.AT4G39830.1	0	0	0	0	0.494	0	0	0	0.493
AT5G25450	AT3G07090	138631	127318	3702.AT5G25450.1	3702.AT3G07090.1	0	0	0	0	0.494	0	0	0	0.493
ERF6	AT1G72940	133735	121556	3702.AT4G17490.1	3702.AT1G72940.1	0	0	0	0	0.488	0	0	0	0.487
NR1	NILR1	122053	121708	3702.AT1G77760.1	3702.AT1G74360.1	0.063	0	0	0	0.084	0.043	0	0.449	0.486
GRX480	GSTF6	118139	115508	3702.AT1G28480.1	3702.AT1G02930.1	0	0	0	0	0.175	0.05	0	0.396	0.486
EAP1	BCS1	131588	130732	3702.AT3G59080.1	3702.AT3G50930.1	0	0	0	0	0.485	0	0	0	0.485
AT1G72940	MYB51	121556	117172	3702.AT1G72940.1	3702.AT1G18570.1	0	0	0	0	0.462	0	0	0.083	0.485
WRKY75	CYP81D8	137393	135902	3702.AT5G13080.1	3702.AT4G37370.1	0	0	0	0	0.44	0	0	0.116	0.484
ERF2	AT1G72900	140305	121552	3702.AT5G47220.1	3702.AT1G72900.1	0	0	0	0	0.484	0	0	0	0.483
CYP706A2	MYB15	134307	129061	3702.AT4G22710.1	3702.AT3G23250.1	0	0	0	0	0.48	0	0	0.048	0.483
AT4G15420	Fes1A	133497	127511	3702.AT4G15420.1	3702.AT3G09350.1	0	0	0	0	0.484	0	0	0	0.483
Hsp70-2	GSTF6	136349	115508	3702.AT5G02490.1	3702.AT1G02930.1	0	0	0	0	0.185	0.242	0	0.227	0.481
CYP706A2	EAP1	134307	131588	3702.AT4G22710.1	3702.AT3G59080.1	0	0	0	0	0.479	0.044	0	0	0.48
NR1	CYP71B2	122053	116601	3702.AT1G77760.1	3702.AT1G13080.1	0	0	0	0	0.089	0.091	0	0.423	0.48
WRKY75	MYB15	137393	129061	3702.AT5G13080.1	3702.AT3G23250.1	0	0	0	0	0.262	0	0	0.322	0.479
CYP81D8	AT4G28460	135902	134934	3702.AT4G37370.1	3702.AT4G28460.1	0	0	0	0	0.477	0	0	0	0.477
CYP81F2	CYP706A2	141393	134307	3702.AT5G57220.1	3702.AT4G22710.1	0	0	0.526	0.829	0.428	0	0	0	0.477
CYP83A1	NR1	133282	122053	3702.AT4G13770.1	3702.AT1G77760.1	0	0	0	0	0.089	0.091	0	0.418	0.476
AT4G39830	CYP81D8	136157	135902	3702.AT4G39830.1	3702.AT4G37370.1	0.067	0	0	0	0.171	0.044	0	0.375	0.476
CYP710A1	NR1	125166	122053	3702.AT2G34500.1	3702.AT1G77760.1	0	0	0	0	0.116	0.091	0	0.4	0.475
AT1G72940	PGPS1	121556	117217	3702.AT1G72940.1	3702.AT1G19020.1	0	0	0	0	0.349	0	0	0.227	0.475
PFA-DSP3	WRKY33	126835	125595	3702.AT3G02800.1	3702.AT2G38470.1	0	0	0	0	0.474	0	0	0	0.474
NR1	CYP735A2	122053	120953	3702.AT1G77760.1	3702.AT1G67110.1	0	0	0	0	0.116	0.091	0	0.398	0.474
YLS9	PGPS1	125324	117217	3702.AT2G35980.1	3702.AT1G19020.1	0	0	0	0	0.474	0	0	0	0.474
HSP23.6	AT3G07090	134575	127318	3702.AT4G25200.1	3702.AT3G07090.1	0	0	0	0	0.472	0	0	0	0.472
AT4G15120	AT3G59370	133461	131617	3702.AT4G15120.1	3702.AT3G59370.1	0	0	0	0	0	0	0	0.471	0.471
NILR1	CYP735A2	121708	120953	3702.AT1G74360.1	3702.AT1G67110.1	0.059	0	0	0	0	0.045	0	0.459	0.471
CYP708A2	NILR1	140387	121708	3702.AT5G48000.1	3702.AT1G74360.1	0.059	0	0	0	0	0.045	0	0.459	0.471
CYP708A2	NR1	140387	122053	3702.AT5G48000.1	3702.AT1G77760.1	0	0	0	0	0.116	0.091	0	0.395	0.471
CYP83A1	NILR1	133282	121708	3702.AT4G13770.1	3702.AT1G74360.1	0.059	0	0	0	0	0.045	0	0.459	0.471
NILR1	CYP71B2	121708	116601	3702.AT1G74360.1	3702.AT1G13080.1	0.059	0	0	0	0	0.045	0	0.459	0.471
ATCSLB05	AT3G59370	133480	131617	3702.AT4G15290.1	3702.AT3G59370.1	0	0	0	0	0	0	0	0.47	0.47
ERF6	FBS1	133735	120340	3702.AT4G17490.1	3702.AT1G61340.2	0	0	0	0	0.47	0	0	0	0.47
AT4G28460	AR781	134934	124313	3702.AT4G28460.1	3702.AT2G26530.1	0	0	0	0	0.47	0	0	0	0.47
MYB15	AT1G51820	129061	119513	3702.AT3G23250.1	3702.AT1G51820.1	0	0	0	0	0.427	0.044	0.103	0.047	0.469
WRKY33	YLS9	125595	125324	3702.AT2G38470.1	3702.AT2G35980.1	0	0	0	0	0.291	0	0	0.279	0.468
AT4G39830	SBT3.5	136157	118565	3702.AT4G39830.1	3702.AT1G32940.1	0	0	0	0	0.085	0	0	0.442	0.468
ATCSLB05	NILR1	133480	121708	3702.AT4G15290.1	3702.AT1G74360.1	0.043	0	0	0	0	0.081	0.122	0.39	0.465
HSP17.4	AT2G19310	130231	123551	3702.AT3G46230.1	3702.AT2G19310.1	0	0	0	0.772	0.424	0	0	0.345	0.465
MBF1C	AT3G09440	129197	127520	3702.AT3G24500.1	3702.AT3G09440.1	0	0	0	0	0.464	0	0	0	0.464
CYP706A2	BCS1	134307	130732	3702.AT4G22710.1	3702.AT3G50930.1	0	0	0	0	0.463	0	0	0	0.463
CYP81D8	YLS9	135902	125324	3702.AT4G37370.1	3702.AT2G35980.1	0	0	0	0	0.286	0	0	0.277	0.462
BCB	GRX480	138150	118139	3702.AT5G20230.1	3702.AT1G28480.1	0	0	0	0	0.407	0	0	0.129	0.462
CYP710A1	GSTU4	125166	124615	3702.AT2G34500.1	3702.AT2G29460.1	0	0	0	0	0.28	0	0	0.282	0.461
AT5G13200	CEJ1	137406	130656	3702.AT5G13200.1	3702.AT3G50260.1	0	0	0	0	0.461	0	0	0	0.461
ACS6	PGPS1	133016	117217	3702.AT4G11280.1	3702.AT1G19020.1	0.046	0	0	0	0.45	0	0	0.055	0.461
CHI	YLS9	126146	125324	3702.AT2G43570.1	3702.AT2G35980.1	0	0	0	0	0.441	0	0	0.069	0.458
ABA1	NR1	142445	122053	3702.AT5G67030.1	3702.AT1G77760.1	0	0	0	0	0.083	0	0	0.433	0.458
BCS1	AT1G51820	130732	119513	3702.AT3G50930.1	3702.AT1G51820.1	0.062	0	0	0	0.438	0.043	0	0.054	0.458
WRKY75	PGPS1	137393	117217	3702.AT5G13080.1	3702.AT1G19020.1	0	0	0	0	0.44	0	0	0.071	0.457
CYP93D1	NR1	136815	122053	3702.AT5G06900.1	3702.AT1G77760.1	0	0	0	0	0.089	0.091	0	0.395	0.455
CYP81D8	NR1	135902	122053	3702.AT4G37370.1	3702.AT1G77760.1	0	0	0	0	0.089	0.091	0	0.395	0.455
BCB	AT1G72900	138150	121552	3702.AT5G20230.1	3702.AT1G72900.1	0	0	0	0	0.455	0	0	0	0.455
CYP81F2	NR1	141393	122053	3702.AT5G57220.1	3702.AT1G77760.1	0	0	0	0	0.089	0.091	0	0.395	0.455
CYP706A2	NR1	134307	122053	3702.AT4G22710.1	3702.AT1G77760.1	0	0	0	0	0.089	0.091	0	0.395	0.455
PRR9	NR1	126489	122053	3702.AT2G46790.1	3702.AT1G77760.1	0	0	0	0	0	0.042	0	0.452	0.452
WRKY33	NILR1	125595	121708	3702.AT2G38470.1	3702.AT1G74360.1	0	0	0	0	0.451	0	0	0	0.451
AT4G39830	NR1	136157	122053	3702.AT4G39830.1	3702.AT1G77760.1	0	0	0	0	0	0	0	0.449	0.449
ERF2	MYB51	140305	117172	3702.AT5G47220.1	3702.AT1G18570.1	0	0	0	0	0.4	0	0	0.12	0.449
ERF2	CYP706A2	140305	134307	3702.AT5G47220.1	3702.AT4G22710.1	0	0	0	0	0.449	0	0	0	0.449
ACS6	MYB15	133016	129061	3702.AT4G11280.1	3702.AT3G23250.1	0	0	0	0	0.4	0	0	0.12	0.449
AT5G25450	AT2G19310	138631	123551	3702.AT5G25450.1	3702.AT2G19310.1	0	0	0	0	0.448	0	0	0	0.448
AT2G21640	AT1G72200	123804	121483	3702.AT2G21640.1	3702.AT1G72200.1	0	0	0	0	0	0	0	0.448	0.448
AT5G39580	BCB	139455	138150	3702.AT5G39580.1	3702.AT5G20230.1	0	0	0	0	0.358	0	0	0.174	0.447
Hsp70-2	BCS1	136349	130732	3702.AT5G02490.1	3702.AT3G50930.1	0.065	0	0	0	0.199	0.043	0	0.319	0.447
WRKY75	CEJ1	137393	130656	3702.AT5G13080.1	3702.AT3G50260.1	0	0	0	0	0.338	0	0	0.2	0.447
NR1	GSTF6	122053	115508	3702.AT1G77760.1	3702.AT1G02930.1	0	0	0	0	0.073	0.102	0	0.388	0.446
AT4G15120	AT1G12080	133461	116495	3702.AT4G15120.1	3702.AT1G12080.2	0	0	0	0	0	0	0	0.446	0.446
AT4G37290	AR781	135894	124313	3702.AT4G37290.1	3702.AT2G26530.1	0	0	0	0	0.441	0	0	0	0.441
NR1	GA3OX1	122053	116867	3702.AT1G77760.1	3702.AT1G15550.1	0	0	0	0	0.085	0	0	0.414	0.441
ERF2	PGPS1	140305	117217	3702.AT5G47220.1	3702.AT1G19020.1	0	0	0	0	0.441	0	0	0	0.441
AT5G42830	NILR1	139811	121708	3702.AT5G42830.1	3702.AT1G74360.1	0	0	0	0	0.441	0	0	0	0.441
CYP81F2	AR781	141393	124313	3702.AT5G57220.1	3702.AT2G26530.1	0	0	0	0	0.44	0	0	0	0.44
AT5G42830	AT4G28460	139811	134934	3702.AT5G42830.1	3702.AT4G28460.1	0	0	0	0	0.438	0	0	0	0.438
AT5G02230	AT4G28460	136324	134934	3702.AT5G02230.1	3702.AT4G28460.1	0	0	0	0	0.438	0	0	0	0.438
AT5G02230	BCS1	136324	130732	3702.AT5G02230.1	3702.AT3G50930.1	0	0	0	0	0.438	0	0	0	0.438
AT5G02230	MYB15	136324	129061	3702.AT5G02230.1	3702.AT3G23250.1	0	0	0	0	0.438	0	0	0	0.438
ERF6	BCS1	133735	130732	3702.AT4G17490.1	3702.AT3G50930.1	0	0	0	0	0.438	0	0	0	0.438
AT5G02230	FBS1	136324	120340	3702.AT5G02230.1	3702.AT1G61340.2	0	0	0	0	0.437	0	0	0	0.437
CHI	GSTF6	126146	115508	3702.AT2G43570.1	3702.AT1G02930.1	0	0	0	0	0.224	0	0	0.304	0.437
AT4G16447	UCC1	133621	124927	3702.AT4G16447.1	3702.AT2G32300.1	0	0	0	0	0.436	0	0	0	0.436
ACS6	AT1G72900	133016	121552	3702.AT4G11280.1	3702.AT1G72900.1	0	0	0	0	0.436	0	0	0	0.436
MYB15	AT1G72940	129061	121556	3702.AT3G23250.1	3702.AT1G72940.1	0	0	0	0	0.436	0	0	0	0.436
AT4G15420	AT3G07090	133497	127318	3702.AT4G15420.1	3702.AT3G07090.1	0	0	0	0	0.436	0	0	0	0.436
BCB	CRK11	138150	134360	3702.AT5G20230.1	3702.AT4G23190.1	0	0	0	0	0.426	0	0	0.059	0.436
AT4G28460	AT1G51820	134934	119513	3702.AT4G28460.1	3702.AT1G51820.1	0	0	0	0	0.435	0	0	0	0.435
HSP23.6	AT4G15420	134575	133497	3702.AT4G25200.1	3702.AT4G15420.1	0	0	0	0	0.435	0	0	0	0.435
PAP20	TPPD	130928	118812	3702.AT3G52780.1	3702.AT1G35910.1	0	0	0	0	0.435	0	0	0	0.435
AR781	AT1G51820	124313	119513	3702.AT2G26530.1	3702.AT1G51820.1	0	0	0	0	0.435	0	0	0	0.435
CYP706A2	MYB51	134307	117172	3702.AT4G22710.1	3702.AT1G18570.1	0	0	0	0	0.43	0	0	0.048	0.434
HSP17.4	AT3G07090	130231	127318	3702.AT3G46230.1	3702.AT3G07090.1	0	0	0	0	0.434	0	0	0	0.434
AT4G28460	FBS1	134934	120340	3702.AT4G28460.1	3702.AT1G61340.2	0	0	0	0	0.432	0	0	0	0.432
EAP1	AT1G72900	131588	121552	3702.AT3G59080.1	3702.AT1G72900.1	0	0	0	0	0.431	0	0	0	0.431
CYP81D8	GRX480	135902	118139	3702.AT4G37370.1	3702.AT1G28480.1	0	0	0	0	0.408	0	0	0.075	0.43
BCS1	AT2G21640	130732	123804	3702.AT3G50930.1	3702.AT2G21640.1	0	0	0	0	0	0	0	0.43	0.43
AT5G52750	BCB	140902	138150	3702.AT5G52750.1	3702.AT5G20230.1	0	0	0	0	0.429	0	0	0	0.429
AR781	GRX480	124313	118139	3702.AT2G26530.1	3702.AT1G28480.1	0	0	0	0	0.428	0	0	0	0.428
AT5G04730	SULTR1;1	136587	132742	3702.AT5G04730.1	3702.AT4G08620.1	0	0	0	0	0.417	0	0	0.058	0.427
CYP81F2	AT4G37290	141393	135894	3702.AT5G57220.1	3702.AT4G37290.1	0	0	0	0	0.427	0	0	0	0.426
BCB	EAP1	138150	131588	3702.AT5G20230.1	3702.AT3G59080.1	0	0	0	0	0.426	0	0	0	0.426
WRKY75	GRX480	137393	118139	3702.AT5G13080.1	3702.AT1G28480.1	0	0	0	0	0.398	0	0	0.086	0.426
CRK11	PFA-DSP3	134360	126835	3702.AT4G23190.1	3702.AT3G02800.1	0	0	0	0	0.415	0.043	0	0.055	0.425
AT2G18680	NILR1	123486	121708	3702.AT2G18680.1	3702.AT1G74360.1	0	0	0	0	0.425	0	0	0	0.425
AT4G28460	CYP706A2	134934	134307	3702.AT4G28460.1	3702.AT4G22710.1	0	0	0	0	0.424	0	0	0	0.424
AT3G12900	AT1G12030	127895	116489	3702.AT3G12900.1	3702.AT1G12030.1	0	0	0	0	0	0	0	0.424	0.424
AT5G52750	ERF6	140902	133735	3702.AT5G52750.1	3702.AT4G17490.1	0	0	0	0	0.424	0	0	0	0.424
AT5G25450	AT4G15420	138631	133497	3702.AT5G25450.1	3702.AT4G15420.1	0	0	0	0	0.423	0	0	0	0.422
BCB	ACS6	138150	133016	3702.AT5G20230.1	3702.AT4G11280.1	0	0	0	0	0.222	0	0	0.288	0.422
BCAT4	FMO	128671	116507	3702.AT3G19710.1	3702.AT1G12200.1	0	0	0	0	0	0	0	0.422	0.422
HSFA2	NILR1	124274	121708	3702.AT2G26150.1	3702.AT1G74360.1	0	0	0	0	0.092	0.106	0	0.345	0.422
ERF2	MYB15	140305	129061	3702.AT5G47220.1	3702.AT3G23250.1	0	0	0	0	0.347	0	0	0.151	0.421
PRR9	AT1G73480	126489	121612	3702.AT2G46790.1	3702.AT1G73480.1	0	0	0	0	0.42	0	0	0	0.42
CYP81D8	SBT3.5	135902	118565	3702.AT4G37370.1	3702.AT1G32940.1	0	0	0	0	0.241	0	0	0.266	0.419
AT4G28460	YLS9	134934	125324	3702.AT4G28460.1	3702.AT2G35980.1	0	0	0	0	0.419	0	0	0	0.419
DMP1	YLS9	128866	125324	3702.AT3G21520.1	3702.AT2G35980.1	0	0	0	0	0.418	0	0	0	0.418
AT5G39580	CYP81D8	139455	135902	3702.AT5G39580.1	3702.AT4G37370.1	0	0	0	0	0.193	0	0	0.309	0.418
CYP81F2	AT1G72900	141393	121552	3702.AT5G57220.1	3702.AT1G72900.1	0	0	0	0	0.417	0	0	0	0.416
PFA-DSP3	FBS1	126835	120340	3702.AT3G02800.1	3702.AT1G61340.2	0	0	0	0	0.416	0	0	0	0.416
CYP81F2	AT5G42830	141393	139811	3702.AT5G57220.1	3702.AT5G42830.1	0	0	0	0	0.299	0	0	0.201	0.416
CRK11	AT1G72060	134360	121466	3702.AT4G23190.1	3702.AT1G72060.1	0	0	0	0	0.416	0	0	0	0.416
AT4G28350	PGPS1	134919	117217	3702.AT4G28350.1	3702.AT1G19020.1	0	0	0	0	0.271	0.045	0	0.228	0.416
CYP81F2	AT5G52750	141393	140902	3702.AT5G57220.1	3702.AT5G52750.1	0	0	0	0	0.414	0	0	0	0.414
YLS9	SBT3.5	125324	118565	3702.AT2G35980.1	3702.AT1G32940.1	0	0	0	0	0.414	0	0	0	0.414
BCS1	PFA-DSP3	130732	126835	3702.AT3G50930.1	3702.AT3G02800.1	0.056	0	0	0	0.405	0	0	0	0.414
AT4G15420	HSFA2	133497	124274	3702.AT4G15420.1	3702.AT2G26150.1	0	0	0	0	0.413	0	0	0	0.412
ERF2	GRX480	140305	118139	3702.AT5G47220.1	3702.AT1G28480.1	0	0	0	0	0.331	0	0	0.158	0.412
CEJ1	WRKY33	130656	125595	3702.AT3G50260.1	3702.AT2G38470.1	0	0	0	0	0.396	0	0	0.067	0.412
AT4G28460	PGPS1	134934	117217	3702.AT4G28460.1	3702.AT1G19020.1	0	0	0	0	0.411	0	0	0	0.411
CRK10	PGPS1	134359	117217	3702.AT4G23180.1	3702.AT1G19020.1	0	0	0	0	0.407	0.045	0	0	0.41
CHI	SBT3.5	126146	118565	3702.AT2G43570.1	3702.AT1G32940.1	0.044	0	0	0	0.351	0	0	0.125	0.409
CEJ1	MYB15	130656	129061	3702.AT3G50260.1	3702.AT3G23250.1	0	0	0	0	0.406	0	0	0.043	0.407
AT5G42830	AIR1	139811	133150	3702.AT5G42830.1	3702.AT4G12550.1	0	0	0	0	0	0	0	0.406	0.406
PFA-DSP3	AR781	126835	124313	3702.AT3G02800.1	3702.AT2G26530.1	0	0	0	0	0.406	0	0	0	0.406
YLS9	GSTU4	125324	124615	3702.AT2G35980.1	3702.AT2G29460.1	0	0	0	0	0.288	0	0	0.2	0.406
PFA-DSP3	GRX480	126835	118139	3702.AT3G02800.1	3702.AT1G28480.1	0	0	0	0	0.406	0	0	0	0.406
ERF6	GRX480	133735	118139	3702.AT4G17490.1	3702.AT1G28480.1	0	0	0	0	0.376	0	0	0.088	0.406
EAP1	PFA-DSP3	131588	126835	3702.AT3G59080.1	3702.AT3G02800.1	0	0	0	0	0.405	0	0	0	0.405
BCB	YLS9	138150	125324	3702.AT5G20230.1	3702.AT2G35980.1	0	0	0	0	0.327	0	0	0.152	0.405
AT1G66690	PGPS1	120910	117217	3702.AT1G66690.1	3702.AT1G19020.1	0	0	0	0	0.17	0	0	0.313	0.405
BCB	AT1G72060	138150	121466	3702.AT5G20230.1	3702.AT1G72060.1	0	0	0	0	0.404	0	0	0	0.404
CEJ1	PFA-DSP3	130656	126835	3702.AT3G50260.1	3702.AT3G02800.1	0	0	0	0	0.403	0	0	0	0.403
AT5G42830	GLIP1	139811	139604	3702.AT5G42830.1	3702.AT5G40990.1	0	0	0	0	0	0	0	0.403	0.403
NR1	BCA3	122053	117708	3702.AT1G77760.1	3702.AT1G23730.1	0.067	0	0	0	0.054	0	0	0.378	0.403
ABA1	CYP71B2	142445	116601	3702.AT5G67030.1	3702.AT1G13080.1	0	0	0	0	0.244	0.138	0	0.156	0.402
BCB	GSTF6	138150	115508	3702.AT5G20230.1	3702.AT1G02930.1	0	0	0	0	0.282	0	0	0.201	0.402
CHI	WRKY33	126146	125595	3702.AT2G43570.1	3702.AT2G38470.1	0	0	0	0	0	0	0	0.401	0.4
CRK11	AT1G72900	134360	121552	3702.AT4G23190.1	3702.AT1G72900.1	0	0	0	0	0.401	0	0	0	0.4
AT5G52750	MYB15	140902	129061	3702.AT5G52750.1	3702.AT3G23250.1	0	0	0	0	0.401	0	0	0	0.4
AT5G52750	CYP81D8	140902	135902	3702.AT5G52750.1	3702.AT4G37370.1	0	0	0	0	0.4	0	0	0	0.4
AT5G52750	NILR1	140902	121708	3702.AT5G52750.1	3702.AT1G74360.1	0	0	0	0	0.401	0	0	0	0.4
